# Supplementary material for: Microbe Finder (MiFi®): Implementation of an Interactive Pathogen Detection Tool in Metagenomic Sequence Data
Source: Plants (Basel). 2021 Jan 28;10(2):250. doi: 10.3390/plants10020250 (PMC7912148; doi:10.3390/plants10020250)
Supplement: Supplementary file 1 [file plants-10-00250-s001.zip]

Archive with 1 entries (1 files):
- plants-980713-supplementary.xlsx
