# Supplementary material for: Microbe Finder (MiFi®): Implementation of an Interactive Pathogen Detection Tool in Metagenomic Sequence Data
Source: Plants (Basel). 2021 Jan 28;10(2):250. doi: 10.3390/plants10020250 (PMC7912148; doi:10.3390/plants10020250)
Supplement: Supplementary file 1 [file plants-10-00250-s001.zip › plants-980713-supplementary.xlsx]

## Sheet: Results comparisons
Pathogen	Pathogen reads	Relative abundance (500k)	CAMI Data ID	Replicate	Fragments assigned kraken2	Diagnostic call Kraken2	Relative abundance Metaphlan3	Diagnostic call Metaphlan3	MiFi
Candidatus Phytoplasma solani	2553	0.511	RH_S001__insert_270	a	0	NEGATIVE	0	NEGATIVE	POSITIVE
Candidatus Phytoplasma australiense	2521	0.504	RH_S001__insert_270	a	1564	POSITIVE	0	NEGATIVE	POSITIVE
Candidatus Phytoplasma aurantifolia	2526	0.505	RH_S001__insert_270	a	0	NEGATIVE	0	NEGATIVE	POSITIVE
Grapevine Fanleaf Virus	2454	0.491	RH_S001__insert_270	a	2468	POSITIVE	0	NEGATIVE	POSITIVE
Grapevine Virus A	2443	0.489	RH_S001__insert_270	a	613	POSITIVE	0	NEGATIVE	POSITIVE
Grapevine Virus B	2586	0.517	RH_S001__insert_270	a	2746	POSITIVE	0	NEGATIVE	POSITIVE
Grapevine Leafroll-associated virus 1	2411	0.482	RH_S001__insert_270	a	2173	POSITIVE	0	NEGATIVE	POSITIVE
Grapevine Leafroll-associated virus 2	2589	0.518	RH_S001__insert_270	a	1357	POSITIVE	0	NEGATIVE	POSITIVE
Grapevine Leafroll-associated Virus 3	2582	0.516	RH_S001__insert_270	a	1774	POSITIVE	0	NEGATIVE	POSITIVE
Grapevine Leafroll-associated Virus 4(4)	2462	0.492	RH_S001__insert_270	a	2532	POSITIVE	0	NEGATIVE	POSITIVE
Grapevine Leafroll-associated Virus 4(5)	2399	0.48	RH_S001__insert_270	a	0	NEGATIVE	0	NEGATIVE	POSITIVE
Grapevine Leafroll-associated Virus 4(9)	2566	0.513	RH_S001__insert_270	a	0	NEGATIVE	0	NEGATIVE	POSITIVE
Not Found	2534	0.507	RH_S001__insert_270	a	0	NEGATIVE	0	NEGATIVE	POSITIVE
Grapevine Leafroll-associated Virus 4(6)	2462	0.492	RH_S001__insert_270	a	3959	POSITIVE	0	NEGATIVE	POSITIVE
Grapevine Leafroll-associated Virus 4(Pr)	2526	0.505	RH_S001__insert_270	a	0	NEGATIVE	0	NEGATIVE	POSITIVE
Not Found	2497	0.499	RH_S001__insert_270	a	0	NEGATIVE	0	NEGATIVE	POSITIVE
Grapevine Leafroll-associated Virus 4(Car)	2480	0.496	RH_S001__insert_270	a	0	NEGATIVE	0	NEGATIVE	POSITIVE
Grapevine Leafroll-associated Virus 7	2537	0.507	RH_S001__insert_270	a	2536	POSITIVE	0	NEGATIVE	POSITIVE
Grapevine Leafroll-associated Virus 13	2511	0.502	RH_S001__insert_270	a	2511	POSITIVE	0	NEGATIVE	POSITIVE
Arabis Mosaic Virus	2472	0.494	RH_S001__insert_270	a	200	POSITIVE	0	NEGATIVE	POSITIVE
Tomato Ringspot Virus	2451	0.49	RH_S001__insert_270	a	1898	POSITIVE	0	NEGATIVE	POSITIVE
Tobacco Ringspot Virus	2462	0.492	RH_S001__insert_270	a	2133	POSITIVE	0	NEGATIVE	POSITIVE
Grapevine red blotch-associated virus	2479	0.496	RH_S001__insert_270	a	2461	POSITIVE	0	NEGATIVE	POSITIVE
Xylella fastidiosa subsp. fastidiosa	2431	0.486	RH_S001__insert_270	a	43	POSITIVE	0	NEGATIVE	POSITIVE
Agrobacterium vitis	2500	0.5	RH_S001__insert_270	a	21841	POSITIVE	0	NEGATIVE	POSITIVE
Candidatus Phytoplasma solani	2407	0.481	RH_S001__insert_270	b	0	NEGATIVE	0	NEGATIVE	POSITIVE
Candidatus Phytoplasma australiense	2462	0.492	RH_S001__insert_270	b	1530	POSITIVE	0	NEGATIVE	POSITIVE
Candidatus Phytoplasma aurantifolia	2412	0.482	RH_S001__insert_270	b	0	NEGATIVE	0	NEGATIVE	POSITIVE
Grapevine Fanleaf Virus	2497	0.499	RH_S001__insert_270	b	2520	POSITIVE	0	NEGATIVE	POSITIVE
Grapevine Virus A	2421	0.484	RH_S001__insert_270	b	638	POSITIVE	0	NEGATIVE	POSITIVE
Grapevine Virus B	2492	0.498	RH_S001__insert_270	b	2638	POSITIVE	0	NEGATIVE	POSITIVE
Grapevine Leafroll-associated virus 1	2540	0.508	RH_S001__insert_270	b	2288	POSITIVE	0	NEGATIVE	POSITIVE
Grapevine Leafroll-associated virus 2	2523	0.505	RH_S001__insert_270	b	1298	POSITIVE	0	NEGATIVE	POSITIVE
Grapevine Leafroll-associated Virus 3	2540	0.508	RH_S001__insert_270	b	1775	POSITIVE	0	NEGATIVE	POSITIVE
Grapevine Leafroll-associated Virus 4(4)	2474	0.495	RH_S001__insert_270	b	2545	POSITIVE	0	NEGATIVE	POSITIVE
Grapevine Leafroll-associated Virus 4(5)	2523	0.505	RH_S001__insert_270	b	0	NEGATIVE	0	NEGATIVE	POSITIVE
Grapevine Leafroll-associated Virus 4(9)	2407	0.481	RH_S001__insert_270	b	0	NEGATIVE	0	NEGATIVE	POSITIVE
Not Found	2479	0.496	RH_S001__insert_270	b	0	NEGATIVE	0	NEGATIVE	POSITIVE
Grapevine Leafroll-associated Virus 4(6)	2492	0.498	RH_S001__insert_270	b	4059	POSITIVE	0	NEGATIVE	POSITIVE
Grapevine Leafroll-associated Virus 4(Pr)	2461	0.492	RH_S001__insert_270	b	0	NEGATIVE	0	NEGATIVE	POSITIVE
Not Found	2493	0.499	RH_S001__insert_270	b	0	NEGATIVE	0	NEGATIVE	POSITIVE
Grapevine Leafroll-associated Virus 4(Car)	2591	0.518	RH_S001__insert_270	b	0	NEGATIVE	0	NEGATIVE	POSITIVE
Grapevine Leafroll-associated Virus 7	2491	0.498	RH_S001__insert_270	b	2491	POSITIVE	0	NEGATIVE	POSITIVE
Grapevine Leafroll-associated Virus 13	2461	0.492	RH_S001__insert_270	b	2461	POSITIVE	0	NEGATIVE	POSITIVE
Arabis Mosaic Virus	2573	0.515	RH_S001__insert_270	b	226	POSITIVE	0	NEGATIVE	POSITIVE
Tomato Ringspot Virus	2505	0.501	RH_S001__insert_270	b	1911	POSITIVE	0	NEGATIVE	POSITIVE
Tobacco Ringspot Virus	2424	0.485	RH_S001__insert_270	b	2127	POSITIVE	0	NEGATIVE	POSITIVE
Grapevine red blotch-associated virus	2571	0.514	RH_S001__insert_270	b	2552	POSITIVE	0	NEGATIVE	POSITIVE
Xylella fastidiosa subsp. fastidiosa	2486	0.497	RH_S001__insert_270	b	35	POSITIVE	0	NEGATIVE	POSITIVE
Agrobacterium vitis	2446	0.489	RH_S001__insert_270	b	21812	POSITIVE	0	NEGATIVE	POSITIVE
Candidatus Phytoplasma solani	2525	0.505	RH_S001__insert_270	c	0	NEGATIVE	0	NEGATIVE	POSITIVE
Candidatus Phytoplasma australiense	2500	0.5	RH_S001__insert_270	c	1576	POSITIVE	0	NEGATIVE	POSITIVE
Candidatus Phytoplasma aurantifolia	2619	0.524	RH_S001__insert_270	c	0	NEGATIVE	0	NEGATIVE	POSITIVE
Grapevine Fanleaf Virus	2497	0.499	RH_S001__insert_270	c	2510	POSITIVE	0	NEGATIVE	POSITIVE
Grapevine Virus A	2565	0.513	RH_S001__insert_270	c	630	POSITIVE	0	NEGATIVE	POSITIVE
Grapevine Virus B	2498	0.5	RH_S001__insert_270	c	2731	POSITIVE	0	NEGATIVE	POSITIVE
Grapevine Leafroll-associated virus 1	2534	0.507	RH_S001__insert_270	c	2278	POSITIVE	0	NEGATIVE	POSITIVE
Grapevine Leafroll-associated virus 2	2446	0.489	RH_S001__insert_270	c	1314	POSITIVE	0	NEGATIVE	POSITIVE
Grapevine Leafroll-associated Virus 3	2490	0.498	RH_S001__insert_270	c	1715	POSITIVE	0	NEGATIVE	POSITIVE
Grapevine Leafroll-associated Virus 4(4)	2413	0.483	RH_S001__insert_270	c	2500	POSITIVE	0	NEGATIVE	POSITIVE
Grapevine Leafroll-associated Virus 4(5)	2481	0.496	RH_S001__insert_270	c	0	NEGATIVE	0	NEGATIVE	POSITIVE
Grapevine Leafroll-associated Virus 4(9)	2574	0.515	RH_S001__insert_270	c	0	NEGATIVE	0	NEGATIVE	POSITIVE
Not Found	2588	0.518	RH_S001__insert_270	c	0	NEGATIVE	0	NEGATIVE	POSITIVE
Grapevine Leafroll-associated Virus 4(6)	2655	0.531	RH_S001__insert_270	c	4201	POSITIVE	0	NEGATIVE	POSITIVE
Grapevine Leafroll-associated Virus 4(Pr)	2507	0.501	RH_S001__insert_270	c	0	NEGATIVE	0	NEGATIVE	POSITIVE
Not Found	2466	0.493	RH_S001__insert_270	c	0	NEGATIVE	0	NEGATIVE	POSITIVE
Grapevine Leafroll-associated Virus 4(Car)	2556	0.511	RH_S001__insert_270	c	0	NEGATIVE	0	NEGATIVE	POSITIVE
Grapevine Leafroll-associated Virus 7	2536	0.507	RH_S001__insert_270	c	2536	POSITIVE	0	NEGATIVE	POSITIVE
Grapevine Leafroll-associated Virus 13	2501	0.5	RH_S001__insert_270	c	2501	POSITIVE	0	NEGATIVE	POSITIVE
Arabis Mosaic Virus	2513	0.503	RH_S001__insert_270	c	219	POSITIVE	0	NEGATIVE	POSITIVE
Tomato Ringspot Virus	2454	0.491	RH_S001__insert_270	c	1835	POSITIVE	0	NEGATIVE	POSITIVE
Tobacco Ringspot Virus	2478	0.496	RH_S001__insert_270	c	2184	POSITIVE	0	NEGATIVE	POSITIVE
Grapevine red blotch-associated virus	2565	0.513	RH_S001__insert_270	c	2547	POSITIVE	0	NEGATIVE	POSITIVE
Xylella fastidiosa subsp. fastidiosa	2576	0.515	RH_S001__insert_270	c	28	POSITIVE	0	NEGATIVE	POSITIVE
Agrobacterium vitis	2486	0.497	RH_S001__insert_270	c	21828	POSITIVE	0	NEGATIVE	POSITIVE
Candidatus Phytoplasma solani	2433	0.487	RH_S001__insert_270	d	0	NEGATIVE	0	NEGATIVE	POSITIVE
Candidatus Phytoplasma australiense	2529	0.506	RH_S001__insert_270	d	1599	POSITIVE	0	NEGATIVE	POSITIVE
Candidatus Phytoplasma aurantifolia	2419	0.484	RH_S001__insert_270	d	0	NEGATIVE	0	NEGATIVE	POSITIVE
Grapevine Fanleaf Virus	2506	0.501	RH_S001__insert_270	d	2526	POSITIVE	0	NEGATIVE	POSITIVE
Grapevine Virus A	2537	0.507	RH_S001__insert_270	d	637	POSITIVE	0	NEGATIVE	POSITIVE
Grapevine Virus B	2506	0.501	RH_S001__insert_270	d	2755	POSITIVE	0	NEGATIVE	POSITIVE
Grapevine Leafroll-associated virus 1	2567	0.513	RH_S001__insert_270	d	2311	POSITIVE	0	NEGATIVE	POSITIVE
Grapevine Leafroll-associated virus 2	2490	0.498	RH_S001__insert_270	d	1316	POSITIVE	0	NEGATIVE	POSITIVE
Grapevine Leafroll-associated Virus 3	2545	0.509	RH_S001__insert_270	d	1759	POSITIVE	0	NEGATIVE	POSITIVE
Grapevine Leafroll-associated Virus 4(4)	2425	0.485	RH_S001__insert_270	d	2485	POSITIVE	0	NEGATIVE	POSITIVE
Grapevine Leafroll-associated Virus 4(5)	2487	0.497	RH_S001__insert_270	d	0	NEGATIVE	0	NEGATIVE	POSITIVE
Grapevine Leafroll-associated Virus 4(9)	2456	0.491	RH_S001__insert_270	d	0	NEGATIVE	0	NEGATIVE	POSITIVE
Not Found	2455	0.491	RH_S001__insert_270	d	0	NEGATIVE	0	NEGATIVE	POSITIVE
Grapevine Leafroll-associated Virus 4(6)	2467	0.493	RH_S001__insert_270	d	4007	POSITIVE	0	NEGATIVE	POSITIVE
Grapevine Leafroll-associated Virus 4(Pr)	2510	0.502	RH_S001__insert_270	d	0	NEGATIVE	0	NEGATIVE	POSITIVE
Not Found	2515	0.503	RH_S001__insert_270	d	0	NEGATIVE	0	NEGATIVE	POSITIVE
Grapevine Leafroll-associated Virus 4(Car)	2497	0.499	RH_S001__insert_270	d	0	NEGATIVE	0	NEGATIVE	POSITIVE
Grapevine Leafroll-associated Virus 7	2385	0.477	RH_S001__insert_270	d	2385	POSITIVE	0	NEGATIVE	POSITIVE
Grapevine Leafroll-associated Virus 13	2584	0.517	RH_S001__insert_270	d	2584	POSITIVE	0	NEGATIVE	POSITIVE
Arabis Mosaic Virus	2543	0.509	RH_S001__insert_270	d	229	POSITIVE	0	NEGATIVE	POSITIVE
Tomato Ringspot Virus	2493	0.499	RH_S001__insert_270	d	1937	POSITIVE	0	NEGATIVE	POSITIVE
Tobacco Ringspot Virus	2466	0.493	RH_S001__insert_270	d	2157	POSITIVE	0	NEGATIVE	POSITIVE
Grapevine red blotch-associated virus	2511	0.502	RH_S001__insert_270	d	2478	POSITIVE	0	NEGATIVE	POSITIVE
Xylella fastidiosa subsp. fastidiosa	2501	0.5	RH_S001__insert_270	d	30	POSITIVE	0	NEGATIVE	POSITIVE
Agrobacterium vitis	2459	0.492	RH_S001__insert_270	d	21798	POSITIVE	0	NEGATIVE	POSITIVE
Candidatus Phytoplasma solani	2490	0.498	RH_S001__insert_270	e	0	NEGATIVE	0	NEGATIVE	POSITIVE
Candidatus Phytoplasma australiense	2512	0.502	RH_S001__insert_270	e	1637	POSITIVE	0	NEGATIVE	POSITIVE
Candidatus Phytoplasma aurantifolia	2568	0.514	RH_S001__insert_270	e	0	NEGATIVE	0	NEGATIVE	POSITIVE
Grapevine Fanleaf Virus	2529	0.506	RH_S001__insert_270	e	2542	POSITIVE	0	NEGATIVE	POSITIVE
Grapevine Virus A	2540	0.508	RH_S001__insert_270	e	627	POSITIVE	0	NEGATIVE	POSITIVE
Grapevine Virus B	2538	0.508	RH_S001__insert_270	e	2811	POSITIVE	0	NEGATIVE	POSITIVE
Grapevine Leafroll-associated virus 1	2511	0.502	RH_S001__insert_270	e	2239	POSITIVE	0	NEGATIVE	POSITIVE
Grapevine Leafroll-associated virus 2	2440	0.488	RH_S001__insert_270	e	1318	POSITIVE	0	NEGATIVE	POSITIVE
Grapevine Leafroll-associated Virus 3	2536	0.507	RH_S001__insert_270	e	1747	POSITIVE	0	NEGATIVE	POSITIVE
Grapevine Leafroll-associated Virus 4(4)	2411	0.482	RH_S001__insert_270	e	2475	POSITIVE	0	NEGATIVE	POSITIVE
Grapevine Leafroll-associated Virus 4(5)	2412	0.482	RH_S001__insert_270	e	0	NEGATIVE	0	NEGATIVE	POSITIVE
Grapevine Leafroll-associated Virus 4(9)	2470	0.494	RH_S001__insert_270	e	0	NEGATIVE	0	NEGATIVE	POSITIVE
Not Found	2600	0.52	RH_S001__insert_270	e	0	NEGATIVE	0	NEGATIVE	POSITIVE
Grapevine Leafroll-associated Virus 4(6)	2438	0.488	RH_S001__insert_270	e	3968	POSITIVE	0	NEGATIVE	POSITIVE
Grapevine Leafroll-associated Virus 4(Pr)	2505	0.501	RH_S001__insert_270	e	0	NEGATIVE	0	NEGATIVE	POSITIVE
Not Found	2410	0.482	RH_S001__insert_270	e	0	NEGATIVE	0	NEGATIVE	POSITIVE
Grapevine Leafroll-associated Virus 4(Car)	2500	0.5	RH_S001__insert_270	e	0	NEGATIVE	0	NEGATIVE	POSITIVE
Grapevine Leafroll-associated Virus 7	2573	0.515	RH_S001__insert_270	e	2573	POSITIVE	0	NEGATIVE	POSITIVE
Grapevine Leafroll-associated Virus 13	2464	0.493	RH_S001__insert_270	e	2464	POSITIVE	0	NEGATIVE	POSITIVE
Arabis Mosaic Virus	2529	0.506	RH_S001__insert_270	e	212	POSITIVE	0	NEGATIVE	POSITIVE
Tomato Ringspot Virus	2541	0.508	RH_S001__insert_270	e	1971	POSITIVE	0	NEGATIVE	POSITIVE
Tobacco Ringspot Virus	2423	0.485	RH_S001__insert_270	e	2118	POSITIVE	0	NEGATIVE	POSITIVE
Grapevine red blotch-associated virus	2503	0.501	RH_S001__insert_270	e	2480	POSITIVE	0	NEGATIVE	POSITIVE
Xylella fastidiosa subsp. fastidiosa	2501	0.5	RH_S001__insert_270	e	28	POSITIVE	0	NEGATIVE	POSITIVE
Agrobacterium vitis	2442	0.488	RH_S001__insert_270	e	21783	POSITIVE	0	NEGATIVE	POSITIVE
Candidatus Phytoplasma solani	2482	0.496	RH_S001__insert_270	f	0	NEGATIVE	0	NEGATIVE	POSITIVE
Candidatus Phytoplasma australiense	2547	0.509	RH_S001__insert_270	f	1602	POSITIVE	0	NEGATIVE	POSITIVE
Candidatus Phytoplasma aurantifolia	2486	0.497	RH_S001__insert_270	f	0	NEGATIVE	0	NEGATIVE	POSITIVE
Grapevine Fanleaf Virus	2486	0.497	RH_S001__insert_270	f	2504	POSITIVE	0	NEGATIVE	POSITIVE
Grapevine Virus A	2424	0.485	RH_S001__insert_270	f	611	POSITIVE	0	NEGATIVE	POSITIVE
Grapevine Virus B	2441	0.488	RH_S001__insert_270	f	2630	POSITIVE	0	NEGATIVE	POSITIVE
Grapevine Leafroll-associated virus 1	2468	0.494	RH_S001__insert_270	f	2223	POSITIVE	0	NEGATIVE	POSITIVE
Grapevine Leafroll-associated virus 2	2510	0.502	RH_S001__insert_270	f	1340	POSITIVE	0	NEGATIVE	POSITIVE
Grapevine Leafroll-associated Virus 3	2491	0.498	RH_S001__insert_270	f	1705	POSITIVE	0	NEGATIVE	POSITIVE
Grapevine Leafroll-associated Virus 4(4)	2405	0.481	RH_S001__insert_270	f	2469	POSITIVE	0	NEGATIVE	POSITIVE
Grapevine Leafroll-associated Virus 4(5)	2478	0.496	RH_S001__insert_270	f	0	NEGATIVE	0	NEGATIVE	POSITIVE
Grapevine Leafroll-associated Virus 4(9)	2530	0.506	RH_S001__insert_270	f	0	NEGATIVE	0	NEGATIVE	POSITIVE
Not Found	2581	0.516	RH_S001__insert_270	f	0	NEGATIVE	0	NEGATIVE	POSITIVE
Grapevine Leafroll-associated Virus 4(6)	2464	0.493	RH_S001__insert_270	f	4058	POSITIVE	0	NEGATIVE	POSITIVE
Grapevine Leafroll-associated Virus 4(Pr)	2532	0.506	RH_S001__insert_270	f	0	NEGATIVE	0	NEGATIVE	POSITIVE
Not Found	2541	0.508	RH_S001__insert_270	f	0	NEGATIVE	0	NEGATIVE	POSITIVE
Grapevine Leafroll-associated Virus 4(Car)	2492	0.498	RH_S001__insert_270	f	0	NEGATIVE	0	NEGATIVE	POSITIVE
Grapevine Leafroll-associated Virus 7	2505	0.501	RH_S001__insert_270	f	2504	POSITIVE	0	NEGATIVE	POSITIVE
Grapevine Leafroll-associated Virus 13	2470	0.494	RH_S001__insert_270	f	2470	POSITIVE	0	NEGATIVE	POSITIVE
Arabis Mosaic Virus	2393	0.479	RH_S001__insert_270	f	213	POSITIVE	0	NEGATIVE	POSITIVE
Tomato Ringspot Virus	2496	0.499	RH_S001__insert_270	f	1933	POSITIVE	0	NEGATIVE	POSITIVE
Tobacco Ringspot Virus	2511	0.502	RH_S001__insert_270	f	2197	POSITIVE	0	NEGATIVE	POSITIVE
Grapevine red blotch-associated virus	2480	0.496	RH_S001__insert_270	f	2457	POSITIVE	0	NEGATIVE	POSITIVE
Xylella fastidiosa subsp. fastidiosa	2446	0.489	RH_S001__insert_270	f	29	POSITIVE	0	NEGATIVE	POSITIVE
Agrobacterium vitis	2567	0.513	RH_S001__insert_270	f	21886	POSITIVE	0	NEGATIVE	POSITIVE
Candidatus Phytoplasma solani	2547	0.509	RH_S001__insert_270	g	0	NEGATIVE	0	NEGATIVE	POSITIVE
Candidatus Phytoplasma australiense	2578	0.516	RH_S001__insert_270	g	1636	POSITIVE	0	NEGATIVE	POSITIVE
Candidatus Phytoplasma aurantifolia	2501	0.5	RH_S001__insert_270	g	0	NEGATIVE	0	NEGATIVE	POSITIVE
Grapevine Fanleaf Virus	2471	0.494	RH_S001__insert_270	g	2481	POSITIVE	0	NEGATIVE	POSITIVE
Grapevine Virus A	2467	0.493	RH_S001__insert_270	g	638	POSITIVE	0	NEGATIVE	POSITIVE
Grapevine Virus B	2513	0.503	RH_S001__insert_270	g	2691	POSITIVE	0	NEGATIVE	POSITIVE
Grapevine Leafroll-associated virus 1	2548	0.51	RH_S001__insert_270	g	2273	POSITIVE	0	NEGATIVE	POSITIVE
Grapevine Leafroll-associated virus 2	2466	0.493	RH_S001__insert_270	g	1304	POSITIVE	0	NEGATIVE	POSITIVE
Grapevine Leafroll-associated Virus 3	2478	0.496	RH_S001__insert_270	g	1702	POSITIVE	0	NEGATIVE	POSITIVE
Grapevine Leafroll-associated Virus 4(4)	2393	0.479	RH_S001__insert_270	g	2458	POSITIVE	0	NEGATIVE	POSITIVE
Grapevine Leafroll-associated Virus 4(5)	2539	0.508	RH_S001__insert_270	g	0	NEGATIVE	0	NEGATIVE	POSITIVE
Grapevine Leafroll-associated Virus 4(9)	2438	0.488	RH_S001__insert_270	g	0	NEGATIVE	0	NEGATIVE	POSITIVE
Not Found	2438	0.488	RH_S001__insert_270	g	0	NEGATIVE	0	NEGATIVE	POSITIVE
Grapevine Leafroll-associated Virus 4(6)	2440	0.488	RH_S001__insert_270	g	3998	POSITIVE	0	NEGATIVE	POSITIVE
Grapevine Leafroll-associated Virus 4(Pr)	2456	0.491	RH_S001__insert_270	g	0	NEGATIVE	0	NEGATIVE	POSITIVE
Not Found	2423	0.485	RH_S001__insert_270	g	0	NEGATIVE	0	NEGATIVE	POSITIVE
Grapevine Leafroll-associated Virus 4(Car)	2519	0.504	RH_S001__insert_270	g	0	NEGATIVE	0	NEGATIVE	POSITIVE
Grapevine Leafroll-associated Virus 7	2440	0.488	RH_S001__insert_270	g	2438	POSITIVE	0	NEGATIVE	POSITIVE
Grapevine Leafroll-associated Virus 13	2490	0.498	RH_S001__insert_270	g	2490	POSITIVE	0	NEGATIVE	POSITIVE
Arabis Mosaic Virus	2458	0.492	RH_S001__insert_270	g	187	POSITIVE	0	NEGATIVE	POSITIVE
Tomato Ringspot Virus	2484	0.497	RH_S001__insert_270	g	1857	POSITIVE	0	NEGATIVE	POSITIVE
Tobacco Ringspot Virus	2434	0.487	RH_S001__insert_270	g	2113	POSITIVE	0	NEGATIVE	POSITIVE
Grapevine red blotch-associated virus	2444	0.489	RH_S001__insert_270	g	2417	POSITIVE	0	NEGATIVE	POSITIVE
Xylella fastidiosa subsp. fastidiosa	2542	0.508	RH_S001__insert_270	g	39	POSITIVE	0	NEGATIVE	POSITIVE
Agrobacterium vitis	2439	0.488	RH_S001__insert_270	g	21793	POSITIVE	0	NEGATIVE	POSITIVE
Candidatus Phytoplasma solani	2462	0.492	RH_S001__insert_270	h	0	NEGATIVE	0	NEGATIVE	POSITIVE
Candidatus Phytoplasma australiense	2474	0.495	RH_S001__insert_270	h	1462	POSITIVE	0	NEGATIVE	POSITIVE
Candidatus Phytoplasma aurantifolia	2465	0.493	RH_S001__insert_270	h	0	NEGATIVE	0	NEGATIVE	POSITIVE
Grapevine Fanleaf Virus	2481	0.496	RH_S001__insert_270	h	2494	POSITIVE	0	NEGATIVE	POSITIVE
Grapevine Virus A	2503	0.501	RH_S001__insert_270	h	643	POSITIVE	0	NEGATIVE	POSITIVE
Grapevine Virus B	2526	0.505	RH_S001__insert_270	h	2767	POSITIVE	0	NEGATIVE	POSITIVE
Grapevine Leafroll-associated virus 1	2532	0.506	RH_S001__insert_270	h	2271	POSITIVE	0	NEGATIVE	POSITIVE
Grapevine Leafroll-associated virus 2	2452	0.49	RH_S001__insert_270	h	1316	POSITIVE	0	NEGATIVE	POSITIVE
Grapevine Leafroll-associated Virus 3	2532	0.506	RH_S001__insert_270	h	1776	POSITIVE	0	NEGATIVE	POSITIVE
Grapevine Leafroll-associated Virus 4(4)	2550	0.51	RH_S001__insert_270	h	2625	POSITIVE	0	NEGATIVE	POSITIVE
Grapevine Leafroll-associated Virus 4(5)	2456	0.491	RH_S001__insert_270	h	0	NEGATIVE	0	NEGATIVE	POSITIVE
Grapevine Leafroll-associated Virus 4(9)	2509	0.502	RH_S001__insert_270	h	0	NEGATIVE	0	NEGATIVE	POSITIVE
Not Found	2456	0.491	RH_S001__insert_270	h	0	NEGATIVE	0	NEGATIVE	POSITIVE
Grapevine Leafroll-associated Virus 4(6)	2424	0.485	RH_S001__insert_270	h	3941	POSITIVE	0	NEGATIVE	POSITIVE
Grapevine Leafroll-associated Virus 4(Pr)	2449	0.49	RH_S001__insert_270	h	0	NEGATIVE	0	NEGATIVE	POSITIVE
Not Found	2486	0.497	RH_S001__insert_270	h	0	NEGATIVE	0	NEGATIVE	POSITIVE
Grapevine Leafroll-associated Virus 4(Car)	2494	0.499	RH_S001__insert_270	h	0	NEGATIVE	0	NEGATIVE	POSITIVE
Grapevine Leafroll-associated Virus 7	2561	0.512	RH_S001__insert_270	h	2557	POSITIVE	0	NEGATIVE	POSITIVE
Grapevine Leafroll-associated Virus 13	2500	0.5	RH_S001__insert_270	h	2500	POSITIVE	0	NEGATIVE	POSITIVE
Arabis Mosaic Virus	2503	0.501	RH_S001__insert_270	h	211	POSITIVE	0	NEGATIVE	POSITIVE
Tomato Ringspot Virus	2514	0.503	RH_S001__insert_270	h	1973	POSITIVE	0	NEGATIVE	POSITIVE
Tobacco Ringspot Virus	2570	0.514	RH_S001__insert_270	h	2255	POSITIVE	0	NEGATIVE	POSITIVE
Grapevine red blotch-associated virus	2490	0.498	RH_S001__insert_270	h	2463	POSITIVE	0	NEGATIVE	POSITIVE
Xylella fastidiosa subsp. fastidiosa	2415	0.483	RH_S001__insert_270	h	29	POSITIVE	0	NEGATIVE	POSITIVE
Agrobacterium vitis	2472	0.494	RH_S001__insert_270	h	21796	POSITIVE	0	NEGATIVE	POSITIVE
Candidatus Phytoplasma solani	2485	0.497	RH_S001__insert_270	i	0	NEGATIVE	0	NEGATIVE	POSITIVE
Candidatus Phytoplasma australiense	2470	0.494	RH_S001__insert_270	i	1580	POSITIVE	0	NEGATIVE	POSITIVE
Candidatus Phytoplasma aurantifolia	2433	0.487	RH_S001__insert_270	i	0	NEGATIVE	0	NEGATIVE	POSITIVE
Grapevine Fanleaf Virus	2533	0.507	RH_S001__insert_270	i	2559	POSITIVE	0	NEGATIVE	POSITIVE
Grapevine Virus A	2448	0.49	RH_S001__insert_270	i	638	POSITIVE	0	NEGATIVE	POSITIVE
Grapevine Virus B	2470	0.494	RH_S001__insert_270	i	2567	POSITIVE	0	NEGATIVE	POSITIVE
Grapevine Leafroll-associated virus 1	2498	0.5	RH_S001__insert_270	i	2227	POSITIVE	0	NEGATIVE	POSITIVE
Grapevine Leafroll-associated virus 2	2513	0.503	RH_S001__insert_270	i	1335	POSITIVE	0	NEGATIVE	POSITIVE
Grapevine Leafroll-associated Virus 3	2502	0.5	RH_S001__insert_270	i	1762	POSITIVE	0	NEGATIVE	POSITIVE
Grapevine Leafroll-associated Virus 4(4)	2432	0.486	RH_S001__insert_270	i	2498	POSITIVE	0	NEGATIVE	POSITIVE
Grapevine Leafroll-associated Virus 4(5)	2557	0.511	RH_S001__insert_270	i	0	NEGATIVE	0	NEGATIVE	POSITIVE
Grapevine Leafroll-associated Virus 4(9)	2442	0.488	RH_S001__insert_270	i	0	NEGATIVE	0	NEGATIVE	POSITIVE
Not Found	2472	0.494	RH_S001__insert_270	i	0	NEGATIVE	0	NEGATIVE	POSITIVE
Grapevine Leafroll-associated Virus 4(6)	2530	0.506	RH_S001__insert_270	i	4087	POSITIVE	0	NEGATIVE	POSITIVE
Grapevine Leafroll-associated Virus 4(Pr)	2538	0.508	RH_S001__insert_270	i	0	NEGATIVE	0	NEGATIVE	POSITIVE
Not Found	2496	0.499	RH_S001__insert_270	i	0	NEGATIVE	0	NEGATIVE	POSITIVE
Grapevine Leafroll-associated Virus 4(Car)	2532	0.506	RH_S001__insert_270	i	0	NEGATIVE	0	NEGATIVE	POSITIVE
Grapevine Leafroll-associated Virus 7	2434	0.487	RH_S001__insert_270	i	2434	POSITIVE	0	NEGATIVE	POSITIVE
Grapevine Leafroll-associated Virus 13	2545	0.509	RH_S001__insert_270	i	2545	POSITIVE	0	NEGATIVE	POSITIVE
Arabis Mosaic Virus	2522	0.504	RH_S001__insert_270	i	206	POSITIVE	0	NEGATIVE	POSITIVE
Tomato Ringspot Virus	2445	0.489	RH_S001__insert_270	i	1875	POSITIVE	0	NEGATIVE	POSITIVE
Tobacco Ringspot Virus	2459	0.492	RH_S001__insert_270	i	2178	POSITIVE	0	NEGATIVE	POSITIVE
Grapevine red blotch-associated virus	2471	0.494	RH_S001__insert_270	i	2449	POSITIVE	0	NEGATIVE	POSITIVE
Xylella fastidiosa subsp. fastidiosa	2565	0.513	RH_S001__insert_270	i	25	POSITIVE	0	NEGATIVE	POSITIVE
Agrobacterium vitis	2490	0.498	RH_S001__insert_270	i	21836	POSITIVE	0	NEGATIVE	POSITIVE
Candidatus Phytoplasma solani	2554	0.511	RH_S001__insert_270	j	0	NEGATIVE	0	NEGATIVE	POSITIVE
Candidatus Phytoplasma australiense	2417	0.483	RH_S001__insert_270	j	1508	POSITIVE	0	NEGATIVE	POSITIVE
Candidatus Phytoplasma aurantifolia	2457	0.491	RH_S001__insert_270	j	0	NEGATIVE	0	NEGATIVE	POSITIVE
Grapevine Fanleaf Virus	2502	0.5	RH_S001__insert_270	j	2519	POSITIVE	0	NEGATIVE	POSITIVE
Grapevine Virus A	2471	0.494	RH_S001__insert_270	j	604	POSITIVE	0	NEGATIVE	POSITIVE
Grapevine Virus B	2482	0.496	RH_S001__insert_270	j	2663	POSITIVE	0	NEGATIVE	POSITIVE
Grapevine Leafroll-associated virus 1	2504	0.501	RH_S001__insert_270	j	2239	POSITIVE	0	NEGATIVE	POSITIVE
Grapevine Leafroll-associated virus 2	2440	0.488	RH_S001__insert_270	j	1278	POSITIVE	0	NEGATIVE	POSITIVE
Grapevine Leafroll-associated Virus 3	2480	0.496	RH_S001__insert_270	j	1747	POSITIVE	0	NEGATIVE	POSITIVE
Grapevine Leafroll-associated Virus 4(4)	2462	0.492	RH_S001__insert_270	j	2517	POSITIVE	0	NEGATIVE	POSITIVE
Grapevine Leafroll-associated Virus 4(5)	2534	0.507	RH_S001__insert_270	j	0	NEGATIVE	0	NEGATIVE	POSITIVE
Grapevine Leafroll-associated Virus 4(9)	2455	0.491	RH_S001__insert_270	j	0	NEGATIVE	0	NEGATIVE	POSITIVE
Not Found	2547	0.509	RH_S001__insert_270	j	0	NEGATIVE	0	NEGATIVE	POSITIVE
Grapevine Leafroll-associated Virus 4(6)	2558	0.512	RH_S001__insert_270	j	4089	POSITIVE	0	NEGATIVE	POSITIVE
Grapevine Leafroll-associated Virus 4(Pr)	2513	0.503	RH_S001__insert_270	j	0	NEGATIVE	0	NEGATIVE	POSITIVE
Not Found	2468	0.494	RH_S001__insert_270	j	0	NEGATIVE	0	NEGATIVE	POSITIVE
Grapevine Leafroll-associated Virus 4(Car)	2507	0.501	RH_S001__insert_270	j	0	NEGATIVE	0	NEGATIVE	POSITIVE
Grapevine Leafroll-associated Virus 7	2479	0.496	RH_S001__insert_270	j	2479	POSITIVE	0	NEGATIVE	POSITIVE
Grapevine Leafroll-associated Virus 13	2509	0.502	RH_S001__insert_270	j	2509	POSITIVE	0	NEGATIVE	POSITIVE
Arabis Mosaic Virus	2497	0.499	RH_S001__insert_270	j	232	POSITIVE	0	NEGATIVE	POSITIVE
Tomato Ringspot Virus	2451	0.49	RH_S001__insert_270	j	1900	POSITIVE	0	NEGATIVE	POSITIVE
Tobacco Ringspot Virus	2505	0.501	RH_S001__insert_270	j	2166	POSITIVE	0	NEGATIVE	POSITIVE
Grapevine red blotch-associated virus	2571	0.514	RH_S001__insert_270	j	2558	POSITIVE	0	NEGATIVE	POSITIVE
Xylella fastidiosa subsp. fastidiosa	2525	0.505	RH_S001__insert_270	j	30	POSITIVE	0	NEGATIVE	POSITIVE
Agrobacterium vitis	2446	0.489	RH_S001__insert_270	j	21785	POSITIVE	0	NEGATIVE	POSITIVE
Candidatus Phytoplasma solani	2553	0.511	RH_S002__insert_270	a	0	NEGATIVE	0	NEGATIVE	POSITIVE
Candidatus Phytoplasma australiense	2521	0.504	RH_S002__insert_270	a	1583	POSITIVE	0	NEGATIVE	POSITIVE
Candidatus Phytoplasma aurantifolia	2526	0.505	RH_S002__insert_270	a	0	NEGATIVE	0	NEGATIVE	POSITIVE
Grapevine Fanleaf Virus	2454	0.491	RH_S002__insert_270	a	2468	POSITIVE	0	NEGATIVE	POSITIVE
Grapevine Virus A	2443	0.489	RH_S002__insert_270	a	613	POSITIVE	0	NEGATIVE	POSITIVE
Grapevine Virus B	2586	0.517	RH_S002__insert_270	a	2746	POSITIVE	0	NEGATIVE	POSITIVE
Grapevine Leafroll-associated virus 1	2411	0.482	RH_S002__insert_270	a	2173	POSITIVE	0	NEGATIVE	POSITIVE
Grapevine Leafroll-associated virus 2	2589	0.518	RH_S002__insert_270	a	1357	POSITIVE	0	NEGATIVE	POSITIVE
Grapevine Leafroll-associated Virus 3	2582	0.516	RH_S002__insert_270	a	1774	POSITIVE	0	NEGATIVE	POSITIVE
Grapevine Leafroll-associated Virus 4(4)	2462	0.492	RH_S002__insert_270	a	2532	POSITIVE	0	NEGATIVE	POSITIVE
Grapevine Leafroll-associated Virus 4(5)	2399	0.48	RH_S002__insert_270	a	0	NEGATIVE	0	NEGATIVE	POSITIVE
Grapevine Leafroll-associated Virus 4(9)	2566	0.513	RH_S002__insert_270	a	0	NEGATIVE	0	NEGATIVE	POSITIVE
Not Found	2534	0.507	RH_S002__insert_270	a	0	NEGATIVE	0	NEGATIVE	POSITIVE
Grapevine Leafroll-associated Virus 4(6)	2462	0.492	RH_S002__insert_270	a	3959	POSITIVE	0	NEGATIVE	POSITIVE
Grapevine Leafroll-associated Virus 4(Pr)	2526	0.505	RH_S002__insert_270	a	0	NEGATIVE	0	NEGATIVE	POSITIVE
Not Found	2497	0.499	RH_S002__insert_270	a	0	NEGATIVE	0	NEGATIVE	POSITIVE
Grapevine Leafroll-associated Virus 4(Car)	2480	0.496	RH_S002__insert_270	a	0	NEGATIVE	0	NEGATIVE	POSITIVE
Grapevine Leafroll-associated Virus 7	2537	0.507	RH_S002__insert_270	a	2536	POSITIVE	0	NEGATIVE	POSITIVE
Grapevine Leafroll-associated Virus 13	2511	0.502	RH_S002__insert_270	a	2511	POSITIVE	0	NEGATIVE	POSITIVE
Arabis Mosaic Virus	2472	0.494	RH_S002__insert_270	a	200	POSITIVE	0	NEGATIVE	POSITIVE
Tomato Ringspot Virus	2451	0.49	RH_S002__insert_270	a	1898	POSITIVE	0	NEGATIVE	POSITIVE
Tobacco Ringspot Virus	2462	0.492	RH_S002__insert_270	a	2133	POSITIVE	0	NEGATIVE	POSITIVE
Grapevine red blotch-associated virus	2479	0.496	RH_S002__insert_270	a	2461	POSITIVE	0	NEGATIVE	POSITIVE
Xylella fastidiosa subsp. fastidiosa	2431	0.486	RH_S002__insert_270	a	43	POSITIVE	0	NEGATIVE	POSITIVE
Agrobacterium vitis	2500	0.5	RH_S002__insert_270	a	21736	POSITIVE	0	NEGATIVE	POSITIVE
Candidatus Phytoplasma solani	2407	0.481	RH_S002__insert_270	b	0	NEGATIVE	0	NEGATIVE	POSITIVE
Candidatus Phytoplasma australiense	2462	0.492	RH_S002__insert_270	b	1549	POSITIVE	0	NEGATIVE	POSITIVE
Candidatus Phytoplasma aurantifolia	2412	0.482	RH_S002__insert_270	b	0	NEGATIVE	0	NEGATIVE	POSITIVE
Grapevine Fanleaf Virus	2497	0.499	RH_S002__insert_270	b	2520	POSITIVE	0	NEGATIVE	POSITIVE
Grapevine Virus A	2421	0.484	RH_S002__insert_270	b	638	POSITIVE	0	NEGATIVE	POSITIVE
Grapevine Virus B	2492	0.498	RH_S002__insert_270	b	2638	POSITIVE	0	NEGATIVE	POSITIVE
Grapevine Leafroll-associated virus 1	2540	0.508	RH_S002__insert_270	b	2288	POSITIVE	0	NEGATIVE	POSITIVE
Grapevine Leafroll-associated virus 2	2523	0.505	RH_S002__insert_270	b	1298	POSITIVE	0	NEGATIVE	POSITIVE
Grapevine Leafroll-associated Virus 3	2540	0.508	RH_S002__insert_270	b	1775	POSITIVE	0	NEGATIVE	POSITIVE
Grapevine Leafroll-associated Virus 4(4)	2474	0.495	RH_S002__insert_270	b	2545	POSITIVE	0	NEGATIVE	POSITIVE
Grapevine Leafroll-associated Virus 4(5)	2523	0.505	RH_S002__insert_270	b	0	NEGATIVE	0	NEGATIVE	POSITIVE
Grapevine Leafroll-associated Virus 4(9)	2407	0.481	RH_S002__insert_270	b	0	NEGATIVE	0	NEGATIVE	POSITIVE
Not Found	2479	0.496	RH_S002__insert_270	b	0	NEGATIVE	0	NEGATIVE	POSITIVE
Grapevine Leafroll-associated Virus 4(6)	2492	0.498	RH_S002__insert_270	b	4059	POSITIVE	0	NEGATIVE	POSITIVE
Grapevine Leafroll-associated Virus 4(Pr)	2461	0.492	RH_S002__insert_270	b	0	NEGATIVE	0	NEGATIVE	POSITIVE
Not Found	2493	0.499	RH_S002__insert_270	b	0	NEGATIVE	0	NEGATIVE	POSITIVE
Grapevine Leafroll-associated Virus 4(Car)	2591	0.518	RH_S002__insert_270	b	0	NEGATIVE	0	NEGATIVE	POSITIVE
Grapevine Leafroll-associated Virus 7	2491	0.498	RH_S002__insert_270	b	2491	POSITIVE	0	NEGATIVE	POSITIVE
Grapevine Leafroll-associated Virus 13	2461	0.492	RH_S002__insert_270	b	2461	POSITIVE	0	NEGATIVE	POSITIVE
Arabis Mosaic Virus	2573	0.515	RH_S002__insert_270	b	226	POSITIVE	0	NEGATIVE	POSITIVE
Tomato Ringspot Virus	2505	0.501	RH_S002__insert_270	b	1911	POSITIVE	0	NEGATIVE	POSITIVE
Tobacco Ringspot Virus	2424	0.485	RH_S002__insert_270	b	2127	POSITIVE	0	NEGATIVE	POSITIVE
Grapevine red blotch-associated virus	2571	0.514	RH_S002__insert_270	b	2552	POSITIVE	0	NEGATIVE	POSITIVE
Xylella fastidiosa subsp. fastidiosa	2486	0.497	RH_S002__insert_270	b	35	POSITIVE	0	NEGATIVE	POSITIVE
Agrobacterium vitis	2446	0.489	RH_S002__insert_270	b	21707	POSITIVE	0	NEGATIVE	POSITIVE
Candidatus Phytoplasma solani	2525	0.505	RH_S002__insert_270	c	0	NEGATIVE	0	NEGATIVE	POSITIVE
Candidatus Phytoplasma australiense	2500	0.5	RH_S002__insert_270	c	1595	POSITIVE	0	NEGATIVE	POSITIVE
Candidatus Phytoplasma aurantifolia	2619	0.524	RH_S002__insert_270	c	0	NEGATIVE	0	NEGATIVE	POSITIVE
Grapevine Fanleaf Virus	2497	0.499	RH_S002__insert_270	c	2510	POSITIVE	0	NEGATIVE	POSITIVE
Grapevine Virus A	2565	0.513	RH_S002__insert_270	c	630	POSITIVE	0	NEGATIVE	POSITIVE
Grapevine Virus B	2498	0.5	RH_S002__insert_270	c	2731	POSITIVE	0	NEGATIVE	POSITIVE
Grapevine Leafroll-associated virus 1	2534	0.507	RH_S002__insert_270	c	2278	POSITIVE	0	NEGATIVE	POSITIVE
Grapevine Leafroll-associated virus 2	2446	0.489	RH_S002__insert_270	c	1314	POSITIVE	0	NEGATIVE	POSITIVE
Grapevine Leafroll-associated Virus 3	2490	0.498	RH_S002__insert_270	c	1715	POSITIVE	0	NEGATIVE	POSITIVE
Grapevine Leafroll-associated Virus 4(4)	2413	0.483	RH_S002__insert_270	c	2500	POSITIVE	0	NEGATIVE	POSITIVE
Grapevine Leafroll-associated Virus 4(5)	2481	0.496	RH_S002__insert_270	c	0	NEGATIVE	0	NEGATIVE	POSITIVE
Grapevine Leafroll-associated Virus 4(9)	2574	0.515	RH_S002__insert_270	c	0	NEGATIVE	0	NEGATIVE	POSITIVE
Not Found	2588	0.518	RH_S002__insert_270	c	0	NEGATIVE	0	NEGATIVE	POSITIVE
Grapevine Leafroll-associated Virus 4(6)	2655	0.531	RH_S002__insert_270	c	4201	POSITIVE	0	NEGATIVE	POSITIVE
Grapevine Leafroll-associated Virus 4(Pr)	2507	0.501	RH_S002__insert_270	c	0	NEGATIVE	0	NEGATIVE	POSITIVE
Not Found	2466	0.493	RH_S002__insert_270	c	0	NEGATIVE	0	NEGATIVE	POSITIVE
Grapevine Leafroll-associated Virus 4(Car)	2556	0.511	RH_S002__insert_270	c	0	NEGATIVE	0	NEGATIVE	POSITIVE
Grapevine Leafroll-associated Virus 7	2536	0.507	RH_S002__insert_270	c	2536	POSITIVE	0	NEGATIVE	POSITIVE
Grapevine Leafroll-associated Virus 13	2501	0.5	RH_S002__insert_270	c	2501	POSITIVE	0	NEGATIVE	POSITIVE
Arabis Mosaic Virus	2513	0.503	RH_S002__insert_270	c	219	POSITIVE	0	NEGATIVE	POSITIVE
Tomato Ringspot Virus	2454	0.491	RH_S002__insert_270	c	1835	POSITIVE	0	NEGATIVE	POSITIVE
Tobacco Ringspot Virus	2478	0.496	RH_S002__insert_270	c	2184	POSITIVE	0	NEGATIVE	POSITIVE
Grapevine red blotch-associated virus	2565	0.513	RH_S002__insert_270	c	2547	POSITIVE	0	NEGATIVE	POSITIVE
Xylella fastidiosa subsp. fastidiosa	2576	0.515	RH_S002__insert_270	c	28	POSITIVE	0	NEGATIVE	POSITIVE
Agrobacterium vitis	2486	0.497	RH_S002__insert_270	c	21723	POSITIVE	0	NEGATIVE	POSITIVE
Candidatus Phytoplasma solani	2433	0.487	RH_S002__insert_270	d	0	NEGATIVE	0	NEGATIVE	POSITIVE
Candidatus Phytoplasma australiense	2529	0.506	RH_S002__insert_270	d	1618	POSITIVE	0	NEGATIVE	POSITIVE
Candidatus Phytoplasma aurantifolia	2419	0.484	RH_S002__insert_270	d	0	NEGATIVE	0	NEGATIVE	POSITIVE
Grapevine Fanleaf Virus	2506	0.501	RH_S002__insert_270	d	2526	POSITIVE	0	NEGATIVE	POSITIVE
Grapevine Virus A	2537	0.507	RH_S002__insert_270	d	637	POSITIVE	0	NEGATIVE	POSITIVE
Grapevine Virus B	2506	0.501	RH_S002__insert_270	d	2755	POSITIVE	0	NEGATIVE	POSITIVE
Grapevine Leafroll-associated virus 1	2567	0.513	RH_S002__insert_270	d	2311	POSITIVE	0	NEGATIVE	POSITIVE
Grapevine Leafroll-associated virus 2	2490	0.498	RH_S002__insert_270	d	1316	POSITIVE	0	NEGATIVE	POSITIVE
Grapevine Leafroll-associated Virus 3	2545	0.509	RH_S002__insert_270	d	1759	POSITIVE	0	NEGATIVE	POSITIVE
Grapevine Leafroll-associated Virus 4(4)	2425	0.485	RH_S002__insert_270	d	2485	POSITIVE	0	NEGATIVE	POSITIVE
Grapevine Leafroll-associated Virus 4(5)	2487	0.497	RH_S002__insert_270	d	0	NEGATIVE	0	NEGATIVE	POSITIVE
Grapevine Leafroll-associated Virus 4(9)	2456	0.491	RH_S002__insert_270	d	0	NEGATIVE	0	NEGATIVE	POSITIVE
Not Found	2455	0.491	RH_S002__insert_270	d	0	NEGATIVE	0	NEGATIVE	POSITIVE
Grapevine Leafroll-associated Virus 4(6)	2467	0.493	RH_S002__insert_270	d	4007	POSITIVE	0	NEGATIVE	POSITIVE
Grapevine Leafroll-associated Virus 4(Pr)	2510	0.502	RH_S002__insert_270	d	0	NEGATIVE	0	NEGATIVE	POSITIVE
Not Found	2515	0.503	RH_S002__insert_270	d	0	NEGATIVE	0	NEGATIVE	POSITIVE
Grapevine Leafroll-associated Virus 4(Car)	2497	0.499	RH_S002__insert_270	d	0	NEGATIVE	0	NEGATIVE	POSITIVE
Grapevine Leafroll-associated Virus 7	2385	0.477	RH_S002__insert_270	d	2385	POSITIVE	0	NEGATIVE	POSITIVE
Grapevine Leafroll-associated Virus 13	2584	0.517	RH_S002__insert_270	d	2584	POSITIVE	0	NEGATIVE	POSITIVE
Arabis Mosaic Virus	2543	0.509	RH_S002__insert_270	d	229	POSITIVE	0	NEGATIVE	POSITIVE
Tomato Ringspot Virus	2493	0.499	RH_S002__insert_270	d	1937	POSITIVE	0	NEGATIVE	POSITIVE
Tobacco Ringspot Virus	2466	0.493	RH_S002__insert_270	d	2157	POSITIVE	0	NEGATIVE	POSITIVE
Grapevine red blotch-associated virus	2511	0.502	RH_S002__insert_270	d	2478	POSITIVE	0	NEGATIVE	POSITIVE
Xylella fastidiosa subsp. fastidiosa	2501	0.5	RH_S002__insert_270	d	30	POSITIVE	0	NEGATIVE	POSITIVE
Agrobacterium vitis	2459	0.492	RH_S002__insert_270	d	21693	POSITIVE	0	NEGATIVE	POSITIVE
Candidatus Phytoplasma solani	2490	0.498	RH_S002__insert_270	e	0	NEGATIVE	0	NEGATIVE	POSITIVE
Candidatus Phytoplasma australiense	2512	0.502	RH_S002__insert_270	e	1656	POSITIVE	0	NEGATIVE	POSITIVE
Candidatus Phytoplasma aurantifolia	2568	0.514	RH_S002__insert_270	e	0	NEGATIVE	0	NEGATIVE	POSITIVE
Grapevine Fanleaf Virus	2529	0.506	RH_S002__insert_270	e	2542	POSITIVE	0	NEGATIVE	POSITIVE
Grapevine Virus A	2540	0.508	RH_S002__insert_270	e	627	POSITIVE	0	NEGATIVE	POSITIVE
Grapevine Virus B	2538	0.508	RH_S002__insert_270	e	2811	POSITIVE	0	NEGATIVE	POSITIVE
Grapevine Leafroll-associated virus 1	2511	0.502	RH_S002__insert_270	e	2239	POSITIVE	0	NEGATIVE	POSITIVE
Grapevine Leafroll-associated virus 2	2440	0.488	RH_S002__insert_270	e	1318	POSITIVE	0	NEGATIVE	POSITIVE
Grapevine Leafroll-associated Virus 3	2536	0.507	RH_S002__insert_270	e	1747	POSITIVE	0	NEGATIVE	POSITIVE
Grapevine Leafroll-associated Virus 4(4)	2411	0.482	RH_S002__insert_270	e	2475	POSITIVE	0	NEGATIVE	POSITIVE
Grapevine Leafroll-associated Virus 4(5)	2412	0.482	RH_S002__insert_270	e	0	NEGATIVE	0	NEGATIVE	POSITIVE
Grapevine Leafroll-associated Virus 4(9)	2470	0.494	RH_S002__insert_270	e	0	NEGATIVE	0	NEGATIVE	POSITIVE
Not Found	2600	0.52	RH_S002__insert_270	e	0	NEGATIVE	0	NEGATIVE	POSITIVE
Grapevine Leafroll-associated Virus 4(6)	2438	0.488	RH_S002__insert_270	e	3968	POSITIVE	0	NEGATIVE	POSITIVE
Grapevine Leafroll-associated Virus 4(Pr)	2505	0.501	RH_S002__insert_270	e	0	NEGATIVE	0	NEGATIVE	POSITIVE
Not Found	2410	0.482	RH_S002__insert_270	e	0	NEGATIVE	0	NEGATIVE	POSITIVE
Grapevine Leafroll-associated Virus 4(Car)	2500	0.5	RH_S002__insert_270	e	0	NEGATIVE	0	NEGATIVE	POSITIVE
Grapevine Leafroll-associated Virus 7	2573	0.515	RH_S002__insert_270	e	2573	POSITIVE	0	NEGATIVE	POSITIVE
Grapevine Leafroll-associated Virus 13	2464	0.493	RH_S002__insert_270	e	2464	POSITIVE	0	NEGATIVE	POSITIVE
Arabis Mosaic Virus	2529	0.506	RH_S002__insert_270	e	212	POSITIVE	0	NEGATIVE	POSITIVE
Tomato Ringspot Virus	2541	0.508	RH_S002__insert_270	e	1971	POSITIVE	0	NEGATIVE	POSITIVE
Tobacco Ringspot Virus	2423	0.485	RH_S002__insert_270	e	2118	POSITIVE	0	NEGATIVE	POSITIVE
Grapevine red blotch-associated virus	2503	0.501	RH_S002__insert_270	e	2480	POSITIVE	0	NEGATIVE	POSITIVE
Xylella fastidiosa subsp. fastidiosa	2501	0.5	RH_S002__insert_270	e	28	POSITIVE	0	NEGATIVE	POSITIVE
Agrobacterium vitis	2442	0.488	RH_S002__insert_270	e	21678	POSITIVE	0	NEGATIVE	POSITIVE
Candidatus Phytoplasma solani	2482	0.496	RH_S002__insert_270	f	0	NEGATIVE	0	NEGATIVE	POSITIVE
Candidatus Phytoplasma australiense	2547	0.509	RH_S002__insert_270	f	1621	POSITIVE	0	NEGATIVE	POSITIVE
Candidatus Phytoplasma aurantifolia	2486	0.497	RH_S002__insert_270	f	0	NEGATIVE	0	NEGATIVE	POSITIVE
Grapevine Fanleaf Virus	2486	0.497	RH_S002__insert_270	f	2504	POSITIVE	0	NEGATIVE	POSITIVE
Grapevine Virus A	2424	0.485	RH_S002__insert_270	f	611	POSITIVE	0	NEGATIVE	POSITIVE
Grapevine Virus B	2441	0.488	RH_S002__insert_270	f	2630	POSITIVE	0	NEGATIVE	POSITIVE
Grapevine Leafroll-associated virus 1	2468	0.494	RH_S002__insert_270	f	2223	POSITIVE	0	NEGATIVE	POSITIVE
Grapevine Leafroll-associated virus 2	2510	0.502	RH_S002__insert_270	f	1340	POSITIVE	0	NEGATIVE	POSITIVE
Grapevine Leafroll-associated Virus 3	2491	0.498	RH_S002__insert_270	f	1705	POSITIVE	0	NEGATIVE	POSITIVE
Grapevine Leafroll-associated Virus 4(4)	2405	0.481	RH_S002__insert_270	f	2469	POSITIVE	0	NEGATIVE	POSITIVE
Grapevine Leafroll-associated Virus 4(5)	2478	0.496	RH_S002__insert_270	f	0	NEGATIVE	0	NEGATIVE	POSITIVE
Grapevine Leafroll-associated Virus 4(9)	2530	0.506	RH_S002__insert_270	f	0	NEGATIVE	0	NEGATIVE	POSITIVE
Not Found	2581	0.516	RH_S002__insert_270	f	0	NEGATIVE	0	NEGATIVE	POSITIVE
Grapevine Leafroll-associated Virus 4(6)	2464	0.493	RH_S002__insert_270	f	4058	POSITIVE	0	NEGATIVE	POSITIVE
Grapevine Leafroll-associated Virus 4(Pr)	2532	0.506	RH_S002__insert_270	f	0	NEGATIVE	0	NEGATIVE	POSITIVE
Not Found	2541	0.508	RH_S002__insert_270	f	0	NEGATIVE	0	NEGATIVE	POSITIVE
Grapevine Leafroll-associated Virus 4(Car)	2492	0.498	RH_S002__insert_270	f	0	NEGATIVE	0	NEGATIVE	POSITIVE
Grapevine Leafroll-associated Virus 7	2505	0.501	RH_S002__insert_270	f	2504	POSITIVE	0	NEGATIVE	POSITIVE
Grapevine Leafroll-associated Virus 13	2470	0.494	RH_S002__insert_270	f	2470	POSITIVE	0	NEGATIVE	POSITIVE
Arabis Mosaic Virus	2393	0.479	RH_S002__insert_270	f	213	POSITIVE	0	NEGATIVE	POSITIVE
Tomato Ringspot Virus	2496	0.499	RH_S002__insert_270	f	1933	POSITIVE	0	NEGATIVE	POSITIVE
Tobacco Ringspot Virus	2511	0.502	RH_S002__insert_270	f	2197	POSITIVE	0	NEGATIVE	POSITIVE
Grapevine red blotch-associated virus	2480	0.496	RH_S002__insert_270	f	2457	POSITIVE	0	NEGATIVE	POSITIVE
Xylella fastidiosa subsp. fastidiosa	2446	0.489	RH_S002__insert_270	f	29	POSITIVE	0	NEGATIVE	POSITIVE
Agrobacterium vitis	2567	0.513	RH_S002__insert_270	f	21781	POSITIVE	0	NEGATIVE	POSITIVE
Candidatus Phytoplasma solani	2547	0.509	RH_S002__insert_270	g	0	NEGATIVE	0	NEGATIVE	POSITIVE
Candidatus Phytoplasma australiense	2578	0.516	RH_S002__insert_270	g	1655	POSITIVE	0	NEGATIVE	POSITIVE
Candidatus Phytoplasma aurantifolia	2501	0.5	RH_S002__insert_270	g	0	NEGATIVE	0	NEGATIVE	POSITIVE
Grapevine Fanleaf Virus	2471	0.494	RH_S002__insert_270	g	2481	POSITIVE	0	NEGATIVE	POSITIVE
Grapevine Virus A	2467	0.493	RH_S002__insert_270	g	638	POSITIVE	0	NEGATIVE	POSITIVE
Grapevine Virus B	2513	0.503	RH_S002__insert_270	g	2691	POSITIVE	0	NEGATIVE	POSITIVE
Grapevine Leafroll-associated virus 1	2548	0.51	RH_S002__insert_270	g	2273	POSITIVE	0	NEGATIVE	POSITIVE
Grapevine Leafroll-associated virus 2	2466	0.493	RH_S002__insert_270	g	1304	POSITIVE	0	NEGATIVE	POSITIVE
Grapevine Leafroll-associated Virus 3	2478	0.496	RH_S002__insert_270	g	1702	POSITIVE	0	NEGATIVE	POSITIVE
Grapevine Leafroll-associated Virus 4(4)	2393	0.479	RH_S002__insert_270	g	2458	POSITIVE	0	NEGATIVE	POSITIVE
Grapevine Leafroll-associated Virus 4(5)	2539	0.508	RH_S002__insert_270	g	0	NEGATIVE	0	NEGATIVE	POSITIVE
Grapevine Leafroll-associated Virus 4(9)	2438	0.488	RH_S002__insert_270	g	0	NEGATIVE	0	NEGATIVE	POSITIVE
Not Found	2438	0.488	RH_S002__insert_270	g	0	NEGATIVE	0	NEGATIVE	POSITIVE
Grapevine Leafroll-associated Virus 4(6)	2440	0.488	RH_S002__insert_270	g	3998	POSITIVE	0	NEGATIVE	POSITIVE
Grapevine Leafroll-associated Virus 4(Pr)	2456	0.491	RH_S002__insert_270	g	0	NEGATIVE	0	NEGATIVE	POSITIVE
Not Found	2423	0.485	RH_S002__insert_270	g	0	NEGATIVE	0	NEGATIVE	POSITIVE
Grapevine Leafroll-associated Virus 4(Car)	2519	0.504	RH_S002__insert_270	g	0	NEGATIVE	0	NEGATIVE	POSITIVE
Grapevine Leafroll-associated Virus 7	2440	0.488	RH_S002__insert_270	g	2438	POSITIVE	0	NEGATIVE	POSITIVE
Grapevine Leafroll-associated Virus 13	2490	0.498	RH_S002__insert_270	g	2490	POSITIVE	0	NEGATIVE	POSITIVE
Arabis Mosaic Virus	2458	0.492	RH_S002__insert_270	g	187	POSITIVE	0	NEGATIVE	POSITIVE
Tomato Ringspot Virus	2484	0.497	RH_S002__insert_270	g	1857	POSITIVE	0	NEGATIVE	POSITIVE
Tobacco Ringspot Virus	2434	0.487	RH_S002__insert_270	g	2113	POSITIVE	0	NEGATIVE	POSITIVE
Grapevine red blotch-associated virus	2444	0.489	RH_S002__insert_270	g	2417	POSITIVE	0	NEGATIVE	POSITIVE
Xylella fastidiosa subsp. fastidiosa	2542	0.508	RH_S002__insert_270	g	39	POSITIVE	0	NEGATIVE	POSITIVE
Agrobacterium vitis	2439	0.488	RH_S002__insert_270	g	21688	POSITIVE	0	NEGATIVE	POSITIVE
Candidatus Phytoplasma solani	2462	0.492	RH_S002__insert_270	h	0	NEGATIVE	0	NEGATIVE	POSITIVE
Candidatus Phytoplasma australiense	2474	0.495	RH_S002__insert_270	h	1481	POSITIVE	0	NEGATIVE	POSITIVE
Candidatus Phytoplasma aurantifolia	2465	0.493	RH_S002__insert_270	h	0	NEGATIVE	0	NEGATIVE	POSITIVE
Grapevine Fanleaf Virus	2481	0.496	RH_S002__insert_270	h	2494	POSITIVE	0	NEGATIVE	POSITIVE
Grapevine Virus A	2503	0.501	RH_S002__insert_270	h	643	POSITIVE	0	NEGATIVE	POSITIVE
Grapevine Virus B	2526	0.505	RH_S002__insert_270	h	2767	POSITIVE	0	NEGATIVE	POSITIVE
Grapevine Leafroll-associated virus 1	2532	0.506	RH_S002__insert_270	h	2271	POSITIVE	0	NEGATIVE	POSITIVE
Grapevine Leafroll-associated virus 2	2452	0.49	RH_S002__insert_270	h	1316	POSITIVE	0	NEGATIVE	POSITIVE
Grapevine Leafroll-associated Virus 3	2532	0.506	RH_S002__insert_270	h	1776	POSITIVE	0	NEGATIVE	POSITIVE
Grapevine Leafroll-associated Virus 4(4)	2550	0.51	RH_S002__insert_270	h	2625	POSITIVE	0	NEGATIVE	POSITIVE
Grapevine Leafroll-associated Virus 4(5)	2456	0.491	RH_S002__insert_270	h	0	NEGATIVE	0	NEGATIVE	POSITIVE
Grapevine Leafroll-associated Virus 4(9)	2509	0.502	RH_S002__insert_270	h	0	NEGATIVE	0	NEGATIVE	POSITIVE
Not Found	2456	0.491	RH_S002__insert_270	h	0	NEGATIVE	0	NEGATIVE	POSITIVE
Grapevine Leafroll-associated Virus 4(6)	2424	0.485	RH_S002__insert_270	h	3941	POSITIVE	0	NEGATIVE	POSITIVE
Grapevine Leafroll-associated Virus 4(Pr)	2449	0.49	RH_S002__insert_270	h	0	NEGATIVE	0	NEGATIVE	POSITIVE
Not Found	2486	0.497	RH_S002__insert_270	h	0	NEGATIVE	0	NEGATIVE	POSITIVE
Grapevine Leafroll-associated Virus 4(Car)	2494	0.499	RH_S002__insert_270	h	0	NEGATIVE	0	NEGATIVE	POSITIVE
Grapevine Leafroll-associated Virus 7	2561	0.512	RH_S002__insert_270	h	2557	POSITIVE	0	NEGATIVE	POSITIVE
Grapevine Leafroll-associated Virus 13	2500	0.5	RH_S002__insert_270	h	2500	POSITIVE	0	NEGATIVE	POSITIVE
Arabis Mosaic Virus	2503	0.501	RH_S002__insert_270	h	211	POSITIVE	0	NEGATIVE	POSITIVE
Tomato Ringspot Virus	2514	0.503	RH_S002__insert_270	h	1973	POSITIVE	0	NEGATIVE	POSITIVE
Tobacco Ringspot Virus	2570	0.514	RH_S002__insert_270	h	2255	POSITIVE	0	NEGATIVE	POSITIVE
Grapevine red blotch-associated virus	2490	0.498	RH_S002__insert_270	h	2463	POSITIVE	0	NEGATIVE	POSITIVE
Xylella fastidiosa subsp. fastidiosa	2415	0.483	RH_S002__insert_270	h	29	POSITIVE	0	NEGATIVE	POSITIVE
Agrobacterium vitis	2472	0.494	RH_S002__insert_270	h	21691	POSITIVE	0	NEGATIVE	POSITIVE
Candidatus Phytoplasma solani	2485	0.497	RH_S002__insert_270	i	0	NEGATIVE	0	NEGATIVE	POSITIVE
Candidatus Phytoplasma australiense	2470	0.494	RH_S002__insert_270	i	1599	POSITIVE	0	NEGATIVE	POSITIVE
Candidatus Phytoplasma aurantifolia	2433	0.487	RH_S002__insert_270	i	0	NEGATIVE	0	NEGATIVE	POSITIVE
Grapevine Fanleaf Virus	2533	0.507	RH_S002__insert_270	i	2559	POSITIVE	0	NEGATIVE	POSITIVE
Grapevine Virus A	2448	0.49	RH_S002__insert_270	i	638	POSITIVE	0	NEGATIVE	POSITIVE
Grapevine Virus B	2470	0.494	RH_S002__insert_270	i	2567	POSITIVE	0	NEGATIVE	POSITIVE
Grapevine Leafroll-associated virus 1	2498	0.5	RH_S002__insert_270	i	2227	POSITIVE	0	NEGATIVE	POSITIVE
Grapevine Leafroll-associated virus 2	2513	0.503	RH_S002__insert_270	i	1335	POSITIVE	0	NEGATIVE	POSITIVE
Grapevine Leafroll-associated Virus 3	2502	0.5	RH_S002__insert_270	i	1762	POSITIVE	0	NEGATIVE	POSITIVE
Grapevine Leafroll-associated Virus 4(4)	2432	0.486	RH_S002__insert_270	i	2498	POSITIVE	0	NEGATIVE	POSITIVE
Grapevine Leafroll-associated Virus 4(5)	2557	0.511	RH_S002__insert_270	i	0	NEGATIVE	0	NEGATIVE	POSITIVE
Grapevine Leafroll-associated Virus 4(9)	2442	0.488	RH_S002__insert_270	i	0	NEGATIVE	0	NEGATIVE	POSITIVE
Not Found	2472	0.494	RH_S002__insert_270	i	0	NEGATIVE	0	NEGATIVE	POSITIVE
Grapevine Leafroll-associated Virus 4(6)	2530	0.506	RH_S002__insert_270	i	4087	POSITIVE	0	NEGATIVE	POSITIVE
Grapevine Leafroll-associated Virus 4(Pr)	2538	0.508	RH_S002__insert_270	i	0	NEGATIVE	0	NEGATIVE	POSITIVE
Not Found	2496	0.499	RH_S002__insert_270	i	0	NEGATIVE	0	NEGATIVE	POSITIVE
Grapevine Leafroll-associated Virus 4(Car)	2532	0.506	RH_S002__insert_270	i	0	NEGATIVE	0	NEGATIVE	POSITIVE
Grapevine Leafroll-associated Virus 7	2434	0.487	RH_S002__insert_270	i	2434	POSITIVE	0	NEGATIVE	POSITIVE
Grapevine Leafroll-associated Virus 13	2545	0.509	RH_S002__insert_270	i	2545	POSITIVE	0	NEGATIVE	POSITIVE
Arabis Mosaic Virus	2522	0.504	RH_S002__insert_270	i	206	POSITIVE	0	NEGATIVE	POSITIVE
Tomato Ringspot Virus	2445	0.489	RH_S002__insert_270	i	1875	POSITIVE	0	NEGATIVE	POSITIVE
Tobacco Ringspot Virus	2459	0.492	RH_S002__insert_270	i	2178	POSITIVE	0	NEGATIVE	POSITIVE
Grapevine red blotch-associated virus	2471	0.494	RH_S002__insert_270	i	2449	POSITIVE	0	NEGATIVE	POSITIVE
Xylella fastidiosa subsp. fastidiosa	2565	0.513	RH_S002__insert_270	i	25	POSITIVE	0	NEGATIVE	POSITIVE
Agrobacterium vitis	2490	0.498	RH_S002__insert_270	i	21731	POSITIVE	0	NEGATIVE	POSITIVE
Candidatus Phytoplasma solani	2554	0.511	RH_S002__insert_270	j	0	NEGATIVE	0	NEGATIVE	POSITIVE
Candidatus Phytoplasma australiense	2417	0.483	RH_S002__insert_270	j	1527	POSITIVE	0	NEGATIVE	POSITIVE
Candidatus Phytoplasma aurantifolia	2457	0.491	RH_S002__insert_270	j	0	NEGATIVE	0	NEGATIVE	POSITIVE
Grapevine Fanleaf Virus	2502	0.5	RH_S002__insert_270	j	2519	POSITIVE	0	NEGATIVE	POSITIVE
Grapevine Virus A	2471	0.494	RH_S002__insert_270	j	604	POSITIVE	0	NEGATIVE	POSITIVE
Grapevine Virus B	2482	0.496	RH_S002__insert_270	j	2663	POSITIVE	0	NEGATIVE	POSITIVE
Grapevine Leafroll-associated virus 1	2504	0.501	RH_S002__insert_270	j	2239	POSITIVE	0	NEGATIVE	POSITIVE
Grapevine Leafroll-associated virus 2	2440	0.488	RH_S002__insert_270	j	1278	POSITIVE	0	NEGATIVE	POSITIVE
Grapevine Leafroll-associated Virus 3	2480	0.496	RH_S002__insert_270	j	1747	POSITIVE	0	NEGATIVE	POSITIVE
Grapevine Leafroll-associated Virus 4(4)	2462	0.492	RH_S002__insert_270	j	2517	POSITIVE	0	NEGATIVE	POSITIVE
Grapevine Leafroll-associated Virus 4(5)	2534	0.507	RH_S002__insert_270	j	0	NEGATIVE	0	NEGATIVE	POSITIVE
Grapevine Leafroll-associated Virus 4(9)	2455	0.491	RH_S002__insert_270	j	0	NEGATIVE	0	NEGATIVE	POSITIVE
Not Found	2547	0.509	RH_S002__insert_270	j	0	NEGATIVE	0	NEGATIVE	POSITIVE
Grapevine Leafroll-associated Virus 4(6)	2558	0.512	RH_S002__insert_270	j	4089	POSITIVE	0	NEGATIVE	POSITIVE
Grapevine Leafroll-associated Virus 4(Pr)	2513	0.503	RH_S002__insert_270	j	0	NEGATIVE	0	NEGATIVE	POSITIVE
Not Found	2468	0.494	RH_S002__insert_270	j	0	NEGATIVE	0	NEGATIVE	POSITIVE
Grapevine Leafroll-associated Virus 4(Car)	2507	0.501	RH_S002__insert_270	j	0	NEGATIVE	0	NEGATIVE	POSITIVE
Grapevine Leafroll-associated Virus 7	2479	0.496	RH_S002__insert_270	j	2479	POSITIVE	0	NEGATIVE	POSITIVE
Grapevine Leafroll-associated Virus 13	2509	0.502	RH_S002__insert_270	j	2509	POSITIVE	0	NEGATIVE	POSITIVE
Arabis Mosaic Virus	2497	0.499	RH_S002__insert_270	j	232	POSITIVE	0	NEGATIVE	POSITIVE
Tomato Ringspot Virus	2451	0.49	RH_S002__insert_270	j	1900	POSITIVE	0	NEGATIVE	POSITIVE
Tobacco Ringspot Virus	2505	0.501	RH_S002__insert_270	j	2166	POSITIVE	0	NEGATIVE	POSITIVE
Grapevine red blotch-associated virus	2571	0.514	RH_S002__insert_270	j	2558	POSITIVE	0	NEGATIVE	POSITIVE
Xylella fastidiosa subsp. fastidiosa	2525	0.505	RH_S002__insert_270	j	30	POSITIVE	0	NEGATIVE	POSITIVE
Agrobacterium vitis	2446	0.489	RH_S002__insert_270	j	21680	POSITIVE	0	NEGATIVE	POSITIVE
Candidatus Phytoplasma solani	2553	0.511	RH_S003__insert_270	a	0	NEGATIVE	0	NEGATIVE	POSITIVE
Candidatus Phytoplasma australiense	2521	0.504	RH_S003__insert_270	a	1575	POSITIVE	0	NEGATIVE	POSITIVE
Candidatus Phytoplasma aurantifolia	2526	0.505	RH_S003__insert_270	a	0	NEGATIVE	0	NEGATIVE	POSITIVE
Grapevine Fanleaf Virus	2454	0.491	RH_S003__insert_270	a	2468	POSITIVE	0	NEGATIVE	POSITIVE
Grapevine Virus A	2443	0.489	RH_S003__insert_270	a	613	POSITIVE	0	NEGATIVE	POSITIVE
Grapevine Virus B	2586	0.517	RH_S003__insert_270	a	2746	POSITIVE	0	NEGATIVE	POSITIVE
Grapevine Leafroll-associated virus 1	2411	0.482	RH_S003__insert_270	a	2173	POSITIVE	0	NEGATIVE	POSITIVE
Grapevine Leafroll-associated virus 2	2589	0.518	RH_S003__insert_270	a	1357	POSITIVE	0	NEGATIVE	POSITIVE
Grapevine Leafroll-associated Virus 3	2582	0.516	RH_S003__insert_270	a	1774	POSITIVE	0	NEGATIVE	POSITIVE
Grapevine Leafroll-associated Virus 4(4)	2462	0.492	RH_S003__insert_270	a	2532	POSITIVE	0	NEGATIVE	POSITIVE
Grapevine Leafroll-associated Virus 4(5)	2399	0.48	RH_S003__insert_270	a	0	NEGATIVE	0	NEGATIVE	POSITIVE
Grapevine Leafroll-associated Virus 4(9)	2566	0.513	RH_S003__insert_270	a	0	NEGATIVE	0	NEGATIVE	POSITIVE
Not Found	2534	0.507	RH_S003__insert_270	a	0	NEGATIVE	0	NEGATIVE	POSITIVE
Grapevine Leafroll-associated Virus 4(6)	2462	0.492	RH_S003__insert_270	a	3959	POSITIVE	0	NEGATIVE	POSITIVE
Grapevine Leafroll-associated Virus 4(Pr)	2526	0.505	RH_S003__insert_270	a	0	NEGATIVE	0	NEGATIVE	POSITIVE
Not Found	2497	0.499	RH_S003__insert_270	a	0	NEGATIVE	0	NEGATIVE	POSITIVE
Grapevine Leafroll-associated Virus 4(Car)	2480	0.496	RH_S003__insert_270	a	0	NEGATIVE	0	NEGATIVE	POSITIVE
Grapevine Leafroll-associated Virus 7	2537	0.507	RH_S003__insert_270	a	2536	POSITIVE	0	NEGATIVE	POSITIVE
Grapevine Leafroll-associated Virus 13	2511	0.502	RH_S003__insert_270	a	2511	POSITIVE	0	NEGATIVE	POSITIVE
Arabis Mosaic Virus	2472	0.494	RH_S003__insert_270	a	200	POSITIVE	0	NEGATIVE	POSITIVE
Tomato Ringspot Virus	2451	0.49	RH_S003__insert_270	a	1898	POSITIVE	0	NEGATIVE	POSITIVE
Tobacco Ringspot Virus	2462	0.492	RH_S003__insert_270	a	2133	POSITIVE	0	NEGATIVE	POSITIVE
Grapevine red blotch-associated virus	2479	0.496	RH_S003__insert_270	a	2461	POSITIVE	0	NEGATIVE	POSITIVE
Xylella fastidiosa subsp. fastidiosa	2431	0.486	RH_S003__insert_270	a	43	POSITIVE	0	NEGATIVE	POSITIVE
Agrobacterium vitis	2500	0.5	RH_S003__insert_270	a	24939	POSITIVE	0	NEGATIVE	POSITIVE
Candidatus Phytoplasma solani	2407	0.481	RH_S003__insert_270	b	0	NEGATIVE	0	NEGATIVE	POSITIVE
Candidatus Phytoplasma australiense	2462	0.492	RH_S003__insert_270	b	1541	POSITIVE	0	NEGATIVE	POSITIVE
Candidatus Phytoplasma aurantifolia	2412	0.482	RH_S003__insert_270	b	0	NEGATIVE	0	NEGATIVE	POSITIVE
Grapevine Fanleaf Virus	2497	0.499	RH_S003__insert_270	b	2520	POSITIVE	0	NEGATIVE	POSITIVE
Grapevine Virus A	2421	0.484	RH_S003__insert_270	b	638	POSITIVE	0	NEGATIVE	POSITIVE
Grapevine Virus B	2492	0.498	RH_S003__insert_270	b	2638	POSITIVE	0	NEGATIVE	POSITIVE
Grapevine Leafroll-associated virus 1	2540	0.508	RH_S003__insert_270	b	2288	POSITIVE	0	NEGATIVE	POSITIVE
Grapevine Leafroll-associated virus 2	2523	0.505	RH_S003__insert_270	b	1298	POSITIVE	0	NEGATIVE	POSITIVE
Grapevine Leafroll-associated Virus 3	2540	0.508	RH_S003__insert_270	b	1775	POSITIVE	0	NEGATIVE	POSITIVE
Grapevine Leafroll-associated Virus 4(4)	2474	0.495	RH_S003__insert_270	b	2545	POSITIVE	0	NEGATIVE	POSITIVE
Grapevine Leafroll-associated Virus 4(5)	2523	0.505	RH_S003__insert_270	b	0	NEGATIVE	0	NEGATIVE	POSITIVE
Grapevine Leafroll-associated Virus 4(9)	2407	0.481	RH_S003__insert_270	b	0	NEGATIVE	0	NEGATIVE	POSITIVE
Not Found	2479	0.496	RH_S003__insert_270	b	0	NEGATIVE	0	NEGATIVE	POSITIVE
Grapevine Leafroll-associated Virus 4(6)	2492	0.498	RH_S003__insert_270	b	4059	POSITIVE	0	NEGATIVE	POSITIVE
Grapevine Leafroll-associated Virus 4(Pr)	2461	0.492	RH_S003__insert_270	b	0	NEGATIVE	0	NEGATIVE	POSITIVE
Not Found	2493	0.499	RH_S003__insert_270	b	0	NEGATIVE	0	NEGATIVE	POSITIVE
Grapevine Leafroll-associated Virus 4(Car)	2591	0.518	RH_S003__insert_270	b	0	NEGATIVE	0	NEGATIVE	POSITIVE
Grapevine Leafroll-associated Virus 7	2491	0.498	RH_S003__insert_270	b	2491	POSITIVE	0	NEGATIVE	POSITIVE
Grapevine Leafroll-associated Virus 13	2461	0.492	RH_S003__insert_270	b	2461	POSITIVE	0	NEGATIVE	POSITIVE
Arabis Mosaic Virus	2573	0.515	RH_S003__insert_270	b	226	POSITIVE	0	NEGATIVE	POSITIVE
Tomato Ringspot Virus	2505	0.501	RH_S003__insert_270	b	1911	POSITIVE	0	NEGATIVE	POSITIVE
Tobacco Ringspot Virus	2424	0.485	RH_S003__insert_270	b	2127	POSITIVE	0	NEGATIVE	POSITIVE
Grapevine red blotch-associated virus	2571	0.514	RH_S003__insert_270	b	2552	POSITIVE	0	NEGATIVE	POSITIVE
Xylella fastidiosa subsp. fastidiosa	2486	0.497	RH_S003__insert_270	b	35	POSITIVE	0	NEGATIVE	POSITIVE
Agrobacterium vitis	2446	0.489	RH_S003__insert_270	b	24910	POSITIVE	0	NEGATIVE	POSITIVE
Candidatus Phytoplasma solani	2525	0.505	RH_S003__insert_270	c	0	NEGATIVE	0	NEGATIVE	POSITIVE
Candidatus Phytoplasma australiense	2500	0.5	RH_S003__insert_270	c	1587	POSITIVE	0	NEGATIVE	POSITIVE
Candidatus Phytoplasma aurantifolia	2619	0.524	RH_S003__insert_270	c	0	NEGATIVE	0	NEGATIVE	POSITIVE
Grapevine Fanleaf Virus	2497	0.499	RH_S003__insert_270	c	2510	POSITIVE	0	NEGATIVE	POSITIVE
Grapevine Virus A	2565	0.513	RH_S003__insert_270	c	630	POSITIVE	0	NEGATIVE	POSITIVE
Grapevine Virus B	2498	0.5	RH_S003__insert_270	c	2731	POSITIVE	0	NEGATIVE	POSITIVE
Grapevine Leafroll-associated virus 1	2534	0.507	RH_S003__insert_270	c	2278	POSITIVE	0	NEGATIVE	POSITIVE
Grapevine Leafroll-associated virus 2	2446	0.489	RH_S003__insert_270	c	1314	POSITIVE	0	NEGATIVE	POSITIVE
Grapevine Leafroll-associated Virus 3	2490	0.498	RH_S003__insert_270	c	1715	POSITIVE	0	NEGATIVE	POSITIVE
Grapevine Leafroll-associated Virus 4(4)	2413	0.483	RH_S003__insert_270	c	2500	POSITIVE	0	NEGATIVE	POSITIVE
Grapevine Leafroll-associated Virus 4(5)	2481	0.496	RH_S003__insert_270	c	0	NEGATIVE	0	NEGATIVE	POSITIVE
Grapevine Leafroll-associated Virus 4(9)	2574	0.515	RH_S003__insert_270	c	0	NEGATIVE	0	NEGATIVE	POSITIVE
Not Found	2588	0.518	RH_S003__insert_270	c	0	NEGATIVE	0	NEGATIVE	POSITIVE
Grapevine Leafroll-associated Virus 4(6)	2655	0.531	RH_S003__insert_270	c	4201	POSITIVE	0	NEGATIVE	POSITIVE
Grapevine Leafroll-associated Virus 4(Pr)	2507	0.501	RH_S003__insert_270	c	0	NEGATIVE	0	NEGATIVE	POSITIVE
Not Found	2466	0.493	RH_S003__insert_270	c	0	NEGATIVE	0	NEGATIVE	POSITIVE
Grapevine Leafroll-associated Virus 4(Car)	2556	0.511	RH_S003__insert_270	c	0	NEGATIVE	0	NEGATIVE	POSITIVE
Grapevine Leafroll-associated Virus 7	2536	0.507	RH_S003__insert_270	c	2536	POSITIVE	0	NEGATIVE	POSITIVE
Grapevine Leafroll-associated Virus 13	2501	0.5	RH_S003__insert_270	c	2501	POSITIVE	0	NEGATIVE	POSITIVE
Arabis Mosaic Virus	2513	0.503	RH_S003__insert_270	c	219	POSITIVE	0	NEGATIVE	POSITIVE
Tomato Ringspot Virus	2454	0.491	RH_S003__insert_270	c	1835	POSITIVE	0	NEGATIVE	POSITIVE
Tobacco Ringspot Virus	2478	0.496	RH_S003__insert_270	c	2184	POSITIVE	0	NEGATIVE	POSITIVE
Grapevine red blotch-associated virus	2565	0.513	RH_S003__insert_270	c	2547	POSITIVE	0	NEGATIVE	POSITIVE
Xylella fastidiosa subsp. fastidiosa	2576	0.515	RH_S003__insert_270	c	28	POSITIVE	0	NEGATIVE	POSITIVE
Agrobacterium vitis	2486	0.497	RH_S003__insert_270	c	24926	POSITIVE	0	NEGATIVE	POSITIVE
Candidatus Phytoplasma solani	2433	0.487	RH_S003__insert_270	d	0	NEGATIVE	0	NEGATIVE	POSITIVE
Candidatus Phytoplasma australiense	2529	0.506	RH_S003__insert_270	d	1610	POSITIVE	0	NEGATIVE	POSITIVE
Candidatus Phytoplasma aurantifolia	2419	0.484	RH_S003__insert_270	d	0	NEGATIVE	0	NEGATIVE	POSITIVE
Grapevine Fanleaf Virus	2506	0.501	RH_S003__insert_270	d	2526	POSITIVE	0	NEGATIVE	POSITIVE
Grapevine Virus A	2537	0.507	RH_S003__insert_270	d	637	POSITIVE	0	NEGATIVE	POSITIVE
Grapevine Virus B	2506	0.501	RH_S003__insert_270	d	2755	POSITIVE	0	NEGATIVE	POSITIVE
Grapevine Leafroll-associated virus 1	2567	0.513	RH_S003__insert_270	d	2311	POSITIVE	0	NEGATIVE	POSITIVE
Grapevine Leafroll-associated virus 2	2490	0.498	RH_S003__insert_270	d	1316	POSITIVE	0	NEGATIVE	POSITIVE
Grapevine Leafroll-associated Virus 3	2545	0.509	RH_S003__insert_270	d	1759	POSITIVE	0	NEGATIVE	POSITIVE
Grapevine Leafroll-associated Virus 4(4)	2425	0.485	RH_S003__insert_270	d	2485	POSITIVE	0	NEGATIVE	POSITIVE
Grapevine Leafroll-associated Virus 4(5)	2487	0.497	RH_S003__insert_270	d	0	NEGATIVE	0	NEGATIVE	POSITIVE
Grapevine Leafroll-associated Virus 4(9)	2456	0.491	RH_S003__insert_270	d	0	NEGATIVE	0	NEGATIVE	POSITIVE
Not Found	2455	0.491	RH_S003__insert_270	d	0	NEGATIVE	0	NEGATIVE	POSITIVE
Grapevine Leafroll-associated Virus 4(6)	2467	0.493	RH_S003__insert_270	d	4007	POSITIVE	0	NEGATIVE	POSITIVE
Grapevine Leafroll-associated Virus 4(Pr)	2510	0.502	RH_S003__insert_270	d	0	NEGATIVE	0	NEGATIVE	POSITIVE
Not Found	2515	0.503	RH_S003__insert_270	d	0	NEGATIVE	0	NEGATIVE	POSITIVE
Grapevine Leafroll-associated Virus 4(Car)	2497	0.499	RH_S003__insert_270	d	0	NEGATIVE	0	NEGATIVE	POSITIVE
Grapevine Leafroll-associated Virus 7	2385	0.477	RH_S003__insert_270	d	2385	POSITIVE	0	NEGATIVE	POSITIVE
Grapevine Leafroll-associated Virus 13	2584	0.517	RH_S003__insert_270	d	2584	POSITIVE	0	NEGATIVE	POSITIVE
Arabis Mosaic Virus	2543	0.509	RH_S003__insert_270	d	229	POSITIVE	0	NEGATIVE	POSITIVE
Tomato Ringspot Virus	2493	0.499	RH_S003__insert_270	d	1937	POSITIVE	0	NEGATIVE	POSITIVE
Tobacco Ringspot Virus	2466	0.493	RH_S003__insert_270	d	2157	POSITIVE	0	NEGATIVE	POSITIVE
Grapevine red blotch-associated virus	2511	0.502	RH_S003__insert_270	d	2478	POSITIVE	0	NEGATIVE	POSITIVE
Xylella fastidiosa subsp. fastidiosa	2501	0.5	RH_S003__insert_270	d	30	POSITIVE	0	NEGATIVE	POSITIVE
Agrobacterium vitis	2459	0.492	RH_S003__insert_270	d	24896	POSITIVE	0	NEGATIVE	POSITIVE
Candidatus Phytoplasma solani	2490	0.498	RH_S003__insert_270	e	0	NEGATIVE	0	NEGATIVE	POSITIVE
Candidatus Phytoplasma australiense	2512	0.502	RH_S003__insert_270	e	1648	POSITIVE	0	NEGATIVE	POSITIVE
Candidatus Phytoplasma aurantifolia	2568	0.514	RH_S003__insert_270	e	0	NEGATIVE	0	NEGATIVE	POSITIVE
Grapevine Fanleaf Virus	2529	0.506	RH_S003__insert_270	e	2542	POSITIVE	0	NEGATIVE	POSITIVE
Grapevine Virus A	2540	0.508	RH_S003__insert_270	e	627	POSITIVE	0	NEGATIVE	POSITIVE
Grapevine Virus B	2538	0.508	RH_S003__insert_270	e	2811	POSITIVE	0	NEGATIVE	POSITIVE
Grapevine Leafroll-associated virus 1	2511	0.502	RH_S003__insert_270	e	2239	POSITIVE	0	NEGATIVE	POSITIVE
Grapevine Leafroll-associated virus 2	2440	0.488	RH_S003__insert_270	e	1318	POSITIVE	0	NEGATIVE	POSITIVE
Grapevine Leafroll-associated Virus 3	2536	0.507	RH_S003__insert_270	e	1747	POSITIVE	0	NEGATIVE	POSITIVE
Grapevine Leafroll-associated Virus 4(4)	2411	0.482	RH_S003__insert_270	e	2475	POSITIVE	0	NEGATIVE	POSITIVE
Grapevine Leafroll-associated Virus 4(5)	2412	0.482	RH_S003__insert_270	e	0	NEGATIVE	0	NEGATIVE	POSITIVE
Grapevine Leafroll-associated Virus 4(9)	2470	0.494	RH_S003__insert_270	e	0	NEGATIVE	0	NEGATIVE	POSITIVE
Not Found	2600	0.52	RH_S003__insert_270	e	0	NEGATIVE	0	NEGATIVE	POSITIVE
Grapevine Leafroll-associated Virus 4(6)	2438	0.488	RH_S003__insert_270	e	3968	POSITIVE	0	NEGATIVE	POSITIVE
Grapevine Leafroll-associated Virus 4(Pr)	2505	0.501	RH_S003__insert_270	e	0	NEGATIVE	0	NEGATIVE	POSITIVE
Not Found	2410	0.482	RH_S003__insert_270	e	0	NEGATIVE	0	NEGATIVE	POSITIVE
Grapevine Leafroll-associated Virus 4(Car)	2500	0.5	RH_S003__insert_270	e	0	NEGATIVE	0	NEGATIVE	POSITIVE
Grapevine Leafroll-associated Virus 7	2573	0.515	RH_S003__insert_270	e	2573	POSITIVE	0	NEGATIVE	POSITIVE
Grapevine Leafroll-associated Virus 13	2464	0.493	RH_S003__insert_270	e	2464	POSITIVE	0	NEGATIVE	POSITIVE
Arabis Mosaic Virus	2529	0.506	RH_S003__insert_270	e	212	POSITIVE	0	NEGATIVE	POSITIVE
Tomato Ringspot Virus	2541	0.508	RH_S003__insert_270	e	1971	POSITIVE	0	NEGATIVE	POSITIVE
Tobacco Ringspot Virus	2423	0.485	RH_S003__insert_270	e	2118	POSITIVE	0	NEGATIVE	POSITIVE
Grapevine red blotch-associated virus	2503	0.501	RH_S003__insert_270	e	2480	POSITIVE	0	NEGATIVE	POSITIVE
Xylella fastidiosa subsp. fastidiosa	2501	0.5	RH_S003__insert_270	e	28	POSITIVE	0	NEGATIVE	POSITIVE
Agrobacterium vitis	2442	0.488	RH_S003__insert_270	e	24881	POSITIVE	0	NEGATIVE	POSITIVE
Candidatus Phytoplasma solani	2482	0.496	RH_S003__insert_270	f	0	NEGATIVE	0	NEGATIVE	POSITIVE
Candidatus Phytoplasma australiense	2547	0.509	RH_S003__insert_270	f	1613	POSITIVE	0	NEGATIVE	POSITIVE
Candidatus Phytoplasma aurantifolia	2486	0.497	RH_S003__insert_270	f	0	NEGATIVE	0	NEGATIVE	POSITIVE
Grapevine Fanleaf Virus	2486	0.497	RH_S003__insert_270	f	2504	POSITIVE	0	NEGATIVE	POSITIVE
Grapevine Virus A	2424	0.485	RH_S003__insert_270	f	611	POSITIVE	0	NEGATIVE	POSITIVE
Grapevine Virus B	2441	0.488	RH_S003__insert_270	f	2630	POSITIVE	0	NEGATIVE	POSITIVE
Grapevine Leafroll-associated virus 1	2468	0.494	RH_S003__insert_270	f	2223	POSITIVE	0	NEGATIVE	POSITIVE
Grapevine Leafroll-associated virus 2	2510	0.502	RH_S003__insert_270	f	1340	POSITIVE	0	NEGATIVE	POSITIVE
Grapevine Leafroll-associated Virus 3	2491	0.498	RH_S003__insert_270	f	1705	POSITIVE	0	NEGATIVE	POSITIVE
Grapevine Leafroll-associated Virus 4(4)	2405	0.481	RH_S003__insert_270	f	2469	POSITIVE	0	NEGATIVE	POSITIVE
Grapevine Leafroll-associated Virus 4(5)	2478	0.496	RH_S003__insert_270	f	0	NEGATIVE	0	NEGATIVE	POSITIVE
Grapevine Leafroll-associated Virus 4(9)	2530	0.506	RH_S003__insert_270	f	0	NEGATIVE	0	NEGATIVE	POSITIVE
Not Found	2581	0.516	RH_S003__insert_270	f	0	NEGATIVE	0	NEGATIVE	POSITIVE
Grapevine Leafroll-associated Virus 4(6)	2464	0.493	RH_S003__insert_270	f	4058	POSITIVE	0	NEGATIVE	POSITIVE
Grapevine Leafroll-associated Virus 4(Pr)	2532	0.506	RH_S003__insert_270	f	0	NEGATIVE	0	NEGATIVE	POSITIVE
Not Found	2541	0.508	RH_S003__insert_270	f	0	NEGATIVE	0	NEGATIVE	POSITIVE
Grapevine Leafroll-associated Virus 4(Car)	2492	0.498	RH_S003__insert_270	f	0	NEGATIVE	0	NEGATIVE	POSITIVE
Grapevine Leafroll-associated Virus 7	2505	0.501	RH_S003__insert_270	f	2504	POSITIVE	0	NEGATIVE	POSITIVE
Grapevine Leafroll-associated Virus 13	2470	0.494	RH_S003__insert_270	f	2470	POSITIVE	0	NEGATIVE	POSITIVE
Arabis Mosaic Virus	2393	0.479	RH_S003__insert_270	f	213	POSITIVE	0	NEGATIVE	POSITIVE
Tomato Ringspot Virus	2496	0.499	RH_S003__insert_270	f	1933	POSITIVE	0	NEGATIVE	POSITIVE
Tobacco Ringspot Virus	2511	0.502	RH_S003__insert_270	f	2197	POSITIVE	0	NEGATIVE	POSITIVE
Grapevine red blotch-associated virus	2480	0.496	RH_S003__insert_270	f	2457	POSITIVE	0	NEGATIVE	POSITIVE
Xylella fastidiosa subsp. fastidiosa	2446	0.489	RH_S003__insert_270	f	29	POSITIVE	0	NEGATIVE	POSITIVE
Agrobacterium vitis	2567	0.513	RH_S003__insert_270	f	24984	POSITIVE	0	NEGATIVE	POSITIVE
Candidatus Phytoplasma solani	2547	0.509	RH_S003__insert_270	g	0	NEGATIVE	0	NEGATIVE	POSITIVE
Candidatus Phytoplasma australiense	2578	0.516	RH_S003__insert_270	g	1647	POSITIVE	0	NEGATIVE	POSITIVE
Candidatus Phytoplasma aurantifolia	2501	0.5	RH_S003__insert_270	g	0	NEGATIVE	0	NEGATIVE	POSITIVE
Grapevine Fanleaf Virus	2471	0.494	RH_S003__insert_270	g	2481	POSITIVE	0	NEGATIVE	POSITIVE
Grapevine Virus A	2467	0.493	RH_S003__insert_270	g	638	POSITIVE	0	NEGATIVE	POSITIVE
Grapevine Virus B	2513	0.503	RH_S003__insert_270	g	2691	POSITIVE	0	NEGATIVE	POSITIVE
Grapevine Leafroll-associated virus 1	2548	0.51	RH_S003__insert_270	g	2273	POSITIVE	0	NEGATIVE	POSITIVE
Grapevine Leafroll-associated virus 2	2466	0.493	RH_S003__insert_270	g	1304	POSITIVE	0	NEGATIVE	POSITIVE
Grapevine Leafroll-associated Virus 3	2478	0.496	RH_S003__insert_270	g	1702	POSITIVE	0	NEGATIVE	POSITIVE
Grapevine Leafroll-associated Virus 4(4)	2393	0.479	RH_S003__insert_270	g	2458	POSITIVE	0	NEGATIVE	POSITIVE
Grapevine Leafroll-associated Virus 4(5)	2539	0.508	RH_S003__insert_270	g	0	NEGATIVE	0	NEGATIVE	POSITIVE
Grapevine Leafroll-associated Virus 4(9)	2438	0.488	RH_S003__insert_270	g	0	NEGATIVE	0	NEGATIVE	POSITIVE
Not Found	2438	0.488	RH_S003__insert_270	g	0	NEGATIVE	0	NEGATIVE	POSITIVE
Grapevine Leafroll-associated Virus 4(6)	2440	0.488	RH_S003__insert_270	g	3998	POSITIVE	0	NEGATIVE	POSITIVE
Grapevine Leafroll-associated Virus 4(Pr)	2456	0.491	RH_S003__insert_270	g	0	NEGATIVE	0	NEGATIVE	POSITIVE
Not Found	2423	0.485	RH_S003__insert_270	g	0	NEGATIVE	0	NEGATIVE	POSITIVE
Grapevine Leafroll-associated Virus 4(Car)	2519	0.504	RH_S003__insert_270	g	0	NEGATIVE	0	NEGATIVE	POSITIVE
Grapevine Leafroll-associated Virus 7	2440	0.488	RH_S003__insert_270	g	2438	POSITIVE	0	NEGATIVE	POSITIVE
Grapevine Leafroll-associated Virus 13	2490	0.498	RH_S003__insert_270	g	2490	POSITIVE	0	NEGATIVE	POSITIVE
Arabis Mosaic Virus	2458	0.492	RH_S003__insert_270	g	187	POSITIVE	0	NEGATIVE	POSITIVE
Tomato Ringspot Virus	2484	0.497	RH_S003__insert_270	g	1857	POSITIVE	0	NEGATIVE	POSITIVE
Tobacco Ringspot Virus	2434	0.487	RH_S003__insert_270	g	2113	POSITIVE	0	NEGATIVE	POSITIVE
Grapevine red blotch-associated virus	2444	0.489	RH_S003__insert_270	g	2417	POSITIVE	0	NEGATIVE	POSITIVE
Xylella fastidiosa subsp. fastidiosa	2542	0.508	RH_S003__insert_270	g	39	POSITIVE	0	NEGATIVE	POSITIVE
Agrobacterium vitis	2439	0.488	RH_S003__insert_270	g	24891	POSITIVE	0	NEGATIVE	POSITIVE
Candidatus Phytoplasma solani	2462	0.492	RH_S003__insert_270	h	0	NEGATIVE	0	NEGATIVE	POSITIVE
Candidatus Phytoplasma australiense	2474	0.495	RH_S003__insert_270	h	1473	POSITIVE	0	NEGATIVE	POSITIVE
Candidatus Phytoplasma aurantifolia	2465	0.493	RH_S003__insert_270	h	0	NEGATIVE	0	NEGATIVE	POSITIVE
Grapevine Fanleaf Virus	2481	0.496	RH_S003__insert_270	h	2494	POSITIVE	0	NEGATIVE	POSITIVE
Grapevine Virus A	2503	0.501	RH_S003__insert_270	h	643	POSITIVE	0	NEGATIVE	POSITIVE
Grapevine Virus B	2526	0.505	RH_S003__insert_270	h	2767	POSITIVE	0	NEGATIVE	POSITIVE
Grapevine Leafroll-associated virus 1	2532	0.506	RH_S003__insert_270	h	2271	POSITIVE	0	NEGATIVE	POSITIVE
Grapevine Leafroll-associated virus 2	2452	0.49	RH_S003__insert_270	h	1316	POSITIVE	0	NEGATIVE	POSITIVE
Grapevine Leafroll-associated Virus 3	2532	0.506	RH_S003__insert_270	h	1776	POSITIVE	0	NEGATIVE	POSITIVE
Grapevine Leafroll-associated Virus 4(4)	2550	0.51	RH_S003__insert_270	h	2625	POSITIVE	0	NEGATIVE	POSITIVE
Grapevine Leafroll-associated Virus 4(5)	2456	0.491	RH_S003__insert_270	h	0	NEGATIVE	0	NEGATIVE	POSITIVE
Grapevine Leafroll-associated Virus 4(9)	2509	0.502	RH_S003__insert_270	h	0	NEGATIVE	0	NEGATIVE	POSITIVE
Not Found	2456	0.491	RH_S003__insert_270	h	0	NEGATIVE	0	NEGATIVE	POSITIVE
Grapevine Leafroll-associated Virus 4(6)	2424	0.485	RH_S003__insert_270	h	3941	POSITIVE	0	NEGATIVE	POSITIVE
Grapevine Leafroll-associated Virus 4(Pr)	2449	0.49	RH_S003__insert_270	h	0	NEGATIVE	0	NEGATIVE	POSITIVE
Not Found	2486	0.497	RH_S003__insert_270	h	0	NEGATIVE	0	NEGATIVE	POSITIVE
Grapevine Leafroll-associated Virus 4(Car)	2494	0.499	RH_S003__insert_270	h	0	NEGATIVE	0	NEGATIVE	POSITIVE
Grapevine Leafroll-associated Virus 7	2561	0.512	RH_S003__insert_270	h	2557	POSITIVE	0	NEGATIVE	POSITIVE
Grapevine Leafroll-associated Virus 13	2500	0.5	RH_S003__insert_270	h	2500	POSITIVE	0	NEGATIVE	POSITIVE
Arabis Mosaic Virus	2503	0.501	RH_S003__insert_270	h	211	POSITIVE	0	NEGATIVE	POSITIVE
Tomato Ringspot Virus	2514	0.503	RH_S003__insert_270	h	1973	POSITIVE	0	NEGATIVE	POSITIVE
Tobacco Ringspot Virus	2570	0.514	RH_S003__insert_270	h	2255	POSITIVE	0	NEGATIVE	POSITIVE
Grapevine red blotch-associated virus	2490	0.498	RH_S003__insert_270	h	2463	POSITIVE	0	NEGATIVE	POSITIVE
Xylella fastidiosa subsp. fastidiosa	2415	0.483	RH_S003__insert_270	h	29	POSITIVE	0	NEGATIVE	POSITIVE
Agrobacterium vitis	2472	0.494	RH_S003__insert_270	h	24894	POSITIVE	0	NEGATIVE	POSITIVE
Candidatus Phytoplasma solani	2485	0.497	RH_S003__insert_270	i	0	NEGATIVE	0	NEGATIVE	POSITIVE
Candidatus Phytoplasma australiense	2470	0.494	RH_S003__insert_270	i	1591	POSITIVE	0	NEGATIVE	POSITIVE
Candidatus Phytoplasma aurantifolia	2433	0.487	RH_S003__insert_270	i	0	NEGATIVE	0	NEGATIVE	POSITIVE
Grapevine Fanleaf Virus	2533	0.507	RH_S003__insert_270	i	2559	POSITIVE	0	NEGATIVE	POSITIVE
Grapevine Virus A	2448	0.49	RH_S003__insert_270	i	638	POSITIVE	0	NEGATIVE	POSITIVE
Grapevine Virus B	2470	0.494	RH_S003__insert_270	i	2567	POSITIVE	0	NEGATIVE	POSITIVE
Grapevine Leafroll-associated virus 1	2498	0.5	RH_S003__insert_270	i	2227	POSITIVE	0	NEGATIVE	POSITIVE
Grapevine Leafroll-associated virus 2	2513	0.503	RH_S003__insert_270	i	1335	POSITIVE	0	NEGATIVE	POSITIVE
Grapevine Leafroll-associated Virus 3	2502	0.5	RH_S003__insert_270	i	1762	POSITIVE	0	NEGATIVE	POSITIVE
Grapevine Leafroll-associated Virus 4(4)	2432	0.486	RH_S003__insert_270	i	2498	POSITIVE	0	NEGATIVE	POSITIVE
Grapevine Leafroll-associated Virus 4(5)	2557	0.511	RH_S003__insert_270	i	0	NEGATIVE	0	NEGATIVE	POSITIVE
Grapevine Leafroll-associated Virus 4(9)	2442	0.488	RH_S003__insert_270	i	0	NEGATIVE	0	NEGATIVE	POSITIVE
Not Found	2472	0.494	RH_S003__insert_270	i	0	NEGATIVE	0	NEGATIVE	POSITIVE
Grapevine Leafroll-associated Virus 4(6)	2530	0.506	RH_S003__insert_270	i	4087	POSITIVE	0	NEGATIVE	POSITIVE
Grapevine Leafroll-associated Virus 4(Pr)	2538	0.508	RH_S003__insert_270	i	0	NEGATIVE	0	NEGATIVE	POSITIVE
Not Found	2496	0.499	RH_S003__insert_270	i	0	NEGATIVE	0	NEGATIVE	POSITIVE
Grapevine Leafroll-associated Virus 4(Car)	2532	0.506	RH_S003__insert_270	i	0	NEGATIVE	0	NEGATIVE	POSITIVE
Grapevine Leafroll-associated Virus 7	2434	0.487	RH_S003__insert_270	i	2434	POSITIVE	0	NEGATIVE	POSITIVE
Grapevine Leafroll-associated Virus 13	2545	0.509	RH_S003__insert_270	i	2545	POSITIVE	0	NEGATIVE	POSITIVE
Arabis Mosaic Virus	2522	0.504	RH_S003__insert_270	i	206	POSITIVE	0	NEGATIVE	POSITIVE
Tomato Ringspot Virus	2445	0.489	RH_S003__insert_270	i	1875	POSITIVE	0	NEGATIVE	POSITIVE
Tobacco Ringspot Virus	2459	0.492	RH_S003__insert_270	i	2178	POSITIVE	0	NEGATIVE	POSITIVE
Grapevine red blotch-associated virus	2471	0.494	RH_S003__insert_270	i	2449	POSITIVE	0	NEGATIVE	POSITIVE
Xylella fastidiosa subsp. fastidiosa	2565	0.513	RH_S003__insert_270	i	25	POSITIVE	0	NEGATIVE	POSITIVE
Agrobacterium vitis	2490	0.498	RH_S003__insert_270	i	24934	POSITIVE	0	NEGATIVE	POSITIVE
Candidatus Phytoplasma solani	2554	0.511	RH_S003__insert_270	j	0	NEGATIVE	0	NEGATIVE	POSITIVE
Candidatus Phytoplasma australiense	2417	0.483	RH_S003__insert_270	j	1519	POSITIVE	0	NEGATIVE	POSITIVE
Candidatus Phytoplasma aurantifolia	2457	0.491	RH_S003__insert_270	j	0	NEGATIVE	0	NEGATIVE	POSITIVE
Grapevine Fanleaf Virus	2502	0.5	RH_S003__insert_270	j	2519	POSITIVE	0	NEGATIVE	POSITIVE
Grapevine Virus A	2471	0.494	RH_S003__insert_270	j	604	POSITIVE	0	NEGATIVE	POSITIVE
Grapevine Virus B	2482	0.496	RH_S003__insert_270	j	2663	POSITIVE	0	NEGATIVE	POSITIVE
Grapevine Leafroll-associated virus 1	2504	0.501	RH_S003__insert_270	j	2239	POSITIVE	0	NEGATIVE	POSITIVE
Grapevine Leafroll-associated virus 2	2440	0.488	RH_S003__insert_270	j	1278	POSITIVE	0	NEGATIVE	POSITIVE
Grapevine Leafroll-associated Virus 3	2480	0.496	RH_S003__insert_270	j	1747	POSITIVE	0	NEGATIVE	POSITIVE
Grapevine Leafroll-associated Virus 4(4)	2462	0.492	RH_S003__insert_270	j	2517	POSITIVE	0	NEGATIVE	POSITIVE
Grapevine Leafroll-associated Virus 4(5)	2534	0.507	RH_S003__insert_270	j	0	NEGATIVE	0	NEGATIVE	POSITIVE
Grapevine Leafroll-associated Virus 4(9)	2455	0.491	RH_S003__insert_270	j	0	NEGATIVE	0	NEGATIVE	POSITIVE
Not Found	2547	0.509	RH_S003__insert_270	j	0	NEGATIVE	0	NEGATIVE	POSITIVE
Grapevine Leafroll-associated Virus 4(6)	2558	0.512	RH_S003__insert_270	j	4089	POSITIVE	0	NEGATIVE	POSITIVE
Grapevine Leafroll-associated Virus 4(Pr)	2513	0.503	RH_S003__insert_270	j	0	NEGATIVE	0	NEGATIVE	POSITIVE
Not Found	2468	0.494	RH_S003__insert_270	j	0	NEGATIVE	0	NEGATIVE	POSITIVE
Grapevine Leafroll-associated Virus 4(Car)	2507	0.501	RH_S003__insert_270	j	0	NEGATIVE	0	NEGATIVE	POSITIVE
Grapevine Leafroll-associated Virus 7	2479	0.496	RH_S003__insert_270	j	2479	POSITIVE	0	NEGATIVE	POSITIVE
Grapevine Leafroll-associated Virus 13	2509	0.502	RH_S003__insert_270	j	2509	POSITIVE	0	NEGATIVE	POSITIVE
Arabis Mosaic Virus	2497	0.499	RH_S003__insert_270	j	232	POSITIVE	0	NEGATIVE	POSITIVE
Tomato Ringspot Virus	2451	0.49	RH_S003__insert_270	j	1900	POSITIVE	0	NEGATIVE	POSITIVE
Tobacco Ringspot Virus	2505	0.501	RH_S003__insert_270	j	2166	POSITIVE	0	NEGATIVE	POSITIVE
Grapevine red blotch-associated virus	2571	0.514	RH_S003__insert_270	j	2558	POSITIVE	0	NEGATIVE	POSITIVE
Xylella fastidiosa subsp. fastidiosa	2525	0.505	RH_S003__insert_270	j	30	POSITIVE	0	NEGATIVE	POSITIVE
Agrobacterium vitis	2446	0.489	RH_S003__insert_270	j	24883	POSITIVE	0	NEGATIVE	POSITIVE
Candidatus Phytoplasma solani	2553	0.511	RH_S004__insert_270	a	0	NEGATIVE	0	NEGATIVE	POSITIVE
Candidatus Phytoplasma australiense	2521	0.504	RH_S004__insert_270	a	1568	POSITIVE	0	NEGATIVE	POSITIVE
Candidatus Phytoplasma aurantifolia	2526	0.505	RH_S004__insert_270	a	0	NEGATIVE	0	NEGATIVE	POSITIVE
Grapevine Fanleaf Virus	2454	0.491	RH_S004__insert_270	a	2468	POSITIVE	0	NEGATIVE	POSITIVE
Grapevine Virus A	2443	0.489	RH_S004__insert_270	a	613	POSITIVE	0	NEGATIVE	POSITIVE
Grapevine Virus B	2586	0.517	RH_S004__insert_270	a	2746	POSITIVE	0	NEGATIVE	POSITIVE
Grapevine Leafroll-associated virus 1	2411	0.482	RH_S004__insert_270	a	2173	POSITIVE	0	NEGATIVE	POSITIVE
Grapevine Leafroll-associated virus 2	2589	0.518	RH_S004__insert_270	a	1357	POSITIVE	0	NEGATIVE	POSITIVE
Grapevine Leafroll-associated Virus 3	2582	0.516	RH_S004__insert_270	a	1774	POSITIVE	0	NEGATIVE	POSITIVE
Grapevine Leafroll-associated Virus 4(4)	2462	0.492	RH_S004__insert_270	a	2532	POSITIVE	0	NEGATIVE	POSITIVE
Grapevine Leafroll-associated Virus 4(5)	2399	0.48	RH_S004__insert_270	a	0	NEGATIVE	0	NEGATIVE	POSITIVE
Grapevine Leafroll-associated Virus 4(9)	2566	0.513	RH_S004__insert_270	a	0	NEGATIVE	0	NEGATIVE	POSITIVE
Not Found	2534	0.507	RH_S004__insert_270	a	0	NEGATIVE	0	NEGATIVE	POSITIVE
Grapevine Leafroll-associated Virus 4(6)	2462	0.492	RH_S004__insert_270	a	3959	POSITIVE	0	NEGATIVE	POSITIVE
Grapevine Leafroll-associated Virus 4(Pr)	2526	0.505	RH_S004__insert_270	a	0	NEGATIVE	0	NEGATIVE	POSITIVE
Not Found	2497	0.499	RH_S004__insert_270	a	0	NEGATIVE	0	NEGATIVE	POSITIVE
Grapevine Leafroll-associated Virus 4(Car)	2480	0.496	RH_S004__insert_270	a	0	NEGATIVE	0	NEGATIVE	POSITIVE
Grapevine Leafroll-associated Virus 7	2537	0.507	RH_S004__insert_270	a	2536	POSITIVE	0	NEGATIVE	POSITIVE
Grapevine Leafroll-associated Virus 13	2511	0.502	RH_S004__insert_270	a	2511	POSITIVE	0	NEGATIVE	POSITIVE
Arabis Mosaic Virus	2472	0.494	RH_S004__insert_270	a	200	POSITIVE	0	NEGATIVE	POSITIVE
Tomato Ringspot Virus	2451	0.49	RH_S004__insert_270	a	1898	POSITIVE	0	NEGATIVE	POSITIVE
Tobacco Ringspot Virus	2462	0.492	RH_S004__insert_270	a	2133	POSITIVE	0	NEGATIVE	POSITIVE
Grapevine red blotch-associated virus	2479	0.496	RH_S004__insert_270	a	2461	POSITIVE	0	NEGATIVE	POSITIVE
Xylella fastidiosa subsp. fastidiosa	2431	0.486	RH_S004__insert_270	a	43	POSITIVE	0	NEGATIVE	POSITIVE
Agrobacterium vitis	2500	0.5	RH_S004__insert_270	a	33653	POSITIVE	0	NEGATIVE	POSITIVE
Candidatus Phytoplasma solani	2407	0.481	RH_S004__insert_270	b	0	NEGATIVE	0	NEGATIVE	POSITIVE
Candidatus Phytoplasma australiense	2462	0.492	RH_S004__insert_270	b	1534	POSITIVE	0	NEGATIVE	POSITIVE
Candidatus Phytoplasma aurantifolia	2412	0.482	RH_S004__insert_270	b	0	NEGATIVE	0	NEGATIVE	POSITIVE
Grapevine Fanleaf Virus	2497	0.499	RH_S004__insert_270	b	2520	POSITIVE	0	NEGATIVE	POSITIVE
Grapevine Virus A	2421	0.484	RH_S004__insert_270	b	638	POSITIVE	0	NEGATIVE	POSITIVE
Grapevine Virus B	2492	0.498	RH_S004__insert_270	b	2638	POSITIVE	0	NEGATIVE	POSITIVE
Grapevine Leafroll-associated virus 1	2540	0.508	RH_S004__insert_270	b	2288	POSITIVE	0	NEGATIVE	POSITIVE
Grapevine Leafroll-associated virus 2	2523	0.505	RH_S004__insert_270	b	1298	POSITIVE	0	NEGATIVE	POSITIVE
Grapevine Leafroll-associated Virus 3	2540	0.508	RH_S004__insert_270	b	1775	POSITIVE	0	NEGATIVE	POSITIVE
Grapevine Leafroll-associated Virus 4(4)	2474	0.495	RH_S004__insert_270	b	2545	POSITIVE	0	NEGATIVE	POSITIVE
Grapevine Leafroll-associated Virus 4(5)	2523	0.505	RH_S004__insert_270	b	0	NEGATIVE	0	NEGATIVE	POSITIVE
Grapevine Leafroll-associated Virus 4(9)	2407	0.481	RH_S004__insert_270	b	0	NEGATIVE	0	NEGATIVE	POSITIVE
Not Found	2479	0.496	RH_S004__insert_270	b	0	NEGATIVE	0	NEGATIVE	POSITIVE
Grapevine Leafroll-associated Virus 4(6)	2492	0.498	RH_S004__insert_270	b	4059	POSITIVE	0	NEGATIVE	POSITIVE
Grapevine Leafroll-associated Virus 4(Pr)	2461	0.492	RH_S004__insert_270	b	0	NEGATIVE	0	NEGATIVE	POSITIVE
Not Found	2493	0.499	RH_S004__insert_270	b	0	NEGATIVE	0	NEGATIVE	POSITIVE
Grapevine Leafroll-associated Virus 4(Car)	2591	0.518	RH_S004__insert_270	b	0	NEGATIVE	0	NEGATIVE	POSITIVE
Grapevine Leafroll-associated Virus 7	2491	0.498	RH_S004__insert_270	b	2491	POSITIVE	0	NEGATIVE	POSITIVE
Grapevine Leafroll-associated Virus 13	2461	0.492	RH_S004__insert_270	b	2461	POSITIVE	0	NEGATIVE	POSITIVE
Arabis Mosaic Virus	2573	0.515	RH_S004__insert_270	b	226	POSITIVE	0	NEGATIVE	POSITIVE
Tomato Ringspot Virus	2505	0.501	RH_S004__insert_270	b	1911	POSITIVE	0	NEGATIVE	POSITIVE
Tobacco Ringspot Virus	2424	0.485	RH_S004__insert_270	b	2127	POSITIVE	0	NEGATIVE	POSITIVE
Grapevine red blotch-associated virus	2571	0.514	RH_S004__insert_270	b	2552	POSITIVE	0	NEGATIVE	POSITIVE
Xylella fastidiosa subsp. fastidiosa	2486	0.497	RH_S004__insert_270	b	35	POSITIVE	0	NEGATIVE	POSITIVE
Agrobacterium vitis	2446	0.489	RH_S004__insert_270	b	33624	POSITIVE	0	NEGATIVE	POSITIVE
Candidatus Phytoplasma solani	2525	0.505	RH_S004__insert_270	c	0	NEGATIVE	0	NEGATIVE	POSITIVE
Candidatus Phytoplasma australiense	2500	0.5	RH_S004__insert_270	c	1580	POSITIVE	0	NEGATIVE	POSITIVE
Candidatus Phytoplasma aurantifolia	2619	0.524	RH_S004__insert_270	c	0	NEGATIVE	0	NEGATIVE	POSITIVE
Grapevine Fanleaf Virus	2497	0.499	RH_S004__insert_270	c	2510	POSITIVE	0	NEGATIVE	POSITIVE
Grapevine Virus A	2565	0.513	RH_S004__insert_270	c	630	POSITIVE	0	NEGATIVE	POSITIVE
Grapevine Virus B	2498	0.5	RH_S004__insert_270	c	2731	POSITIVE	0	NEGATIVE	POSITIVE
Grapevine Leafroll-associated virus 1	2534	0.507	RH_S004__insert_270	c	2278	POSITIVE	0	NEGATIVE	POSITIVE
Grapevine Leafroll-associated virus 2	2446	0.489	RH_S004__insert_270	c	1314	POSITIVE	0	NEGATIVE	POSITIVE
Grapevine Leafroll-associated Virus 3	2490	0.498	RH_S004__insert_270	c	1715	POSITIVE	0	NEGATIVE	POSITIVE
Grapevine Leafroll-associated Virus 4(4)	2413	0.483	RH_S004__insert_270	c	2500	POSITIVE	0	NEGATIVE	POSITIVE
Grapevine Leafroll-associated Virus 4(5)	2481	0.496	RH_S004__insert_270	c	0	NEGATIVE	0	NEGATIVE	POSITIVE
Grapevine Leafroll-associated Virus 4(9)	2574	0.515	RH_S004__insert_270	c	0	NEGATIVE	0	NEGATIVE	POSITIVE
Not Found	2588	0.518	RH_S004__insert_270	c	0	NEGATIVE	0	NEGATIVE	POSITIVE
Grapevine Leafroll-associated Virus 4(6)	2655	0.531	RH_S004__insert_270	c	4201	POSITIVE	0	NEGATIVE	POSITIVE
Grapevine Leafroll-associated Virus 4(Pr)	2507	0.501	RH_S004__insert_270	c	0	NEGATIVE	0	NEGATIVE	POSITIVE
Not Found	2466	0.493	RH_S004__insert_270	c	0	NEGATIVE	0	NEGATIVE	POSITIVE
Grapevine Leafroll-associated Virus 4(Car)	2556	0.511	RH_S004__insert_270	c	0	NEGATIVE	0	NEGATIVE	POSITIVE
Grapevine Leafroll-associated Virus 7	2536	0.507	RH_S004__insert_270	c	2536	POSITIVE	0	NEGATIVE	POSITIVE
Grapevine Leafroll-associated Virus 13	2501	0.5	RH_S004__insert_270	c	2501	POSITIVE	0	NEGATIVE	POSITIVE
Arabis Mosaic Virus	2513	0.503	RH_S004__insert_270	c	219	POSITIVE	0	NEGATIVE	POSITIVE
Tomato Ringspot Virus	2454	0.491	RH_S004__insert_270	c	1835	POSITIVE	0	NEGATIVE	POSITIVE
Tobacco Ringspot Virus	2478	0.496	RH_S004__insert_270	c	2184	POSITIVE	0	NEGATIVE	POSITIVE
Grapevine red blotch-associated virus	2565	0.513	RH_S004__insert_270	c	2547	POSITIVE	0	NEGATIVE	POSITIVE
Xylella fastidiosa subsp. fastidiosa	2576	0.515	RH_S004__insert_270	c	28	POSITIVE	0	NEGATIVE	POSITIVE
Agrobacterium vitis	2486	0.497	RH_S004__insert_270	c	33640	POSITIVE	0	NEGATIVE	POSITIVE
Candidatus Phytoplasma solani	2433	0.487	RH_S004__insert_270	d	0	NEGATIVE	0	NEGATIVE	POSITIVE
Candidatus Phytoplasma australiense	2529	0.506	RH_S004__insert_270	d	1603	POSITIVE	0	NEGATIVE	POSITIVE
Candidatus Phytoplasma aurantifolia	2419	0.484	RH_S004__insert_270	d	0	NEGATIVE	0	NEGATIVE	POSITIVE
Grapevine Fanleaf Virus	2506	0.501	RH_S004__insert_270	d	2526	POSITIVE	0	NEGATIVE	POSITIVE
Grapevine Virus A	2537	0.507	RH_S004__insert_270	d	637	POSITIVE	0	NEGATIVE	POSITIVE
Grapevine Virus B	2506	0.501	RH_S004__insert_270	d	2755	POSITIVE	0	NEGATIVE	POSITIVE
Grapevine Leafroll-associated virus 1	2567	0.513	RH_S004__insert_270	d	2311	POSITIVE	0	NEGATIVE	POSITIVE
Grapevine Leafroll-associated virus 2	2490	0.498	RH_S004__insert_270	d	1316	POSITIVE	0	NEGATIVE	POSITIVE
Grapevine Leafroll-associated Virus 3	2545	0.509	RH_S004__insert_270	d	1759	POSITIVE	0	NEGATIVE	POSITIVE
Grapevine Leafroll-associated Virus 4(4)	2425	0.485	RH_S004__insert_270	d	2485	POSITIVE	0	NEGATIVE	POSITIVE
Grapevine Leafroll-associated Virus 4(5)	2487	0.497	RH_S004__insert_270	d	0	NEGATIVE	0	NEGATIVE	POSITIVE
Grapevine Leafroll-associated Virus 4(9)	2456	0.491	RH_S004__insert_270	d	0	NEGATIVE	0	NEGATIVE	POSITIVE
Not Found	2455	0.491	RH_S004__insert_270	d	0	NEGATIVE	0	NEGATIVE	POSITIVE
Grapevine Leafroll-associated Virus 4(6)	2467	0.493	RH_S004__insert_270	d	4007	POSITIVE	0	NEGATIVE	POSITIVE
Grapevine Leafroll-associated Virus 4(Pr)	2510	0.502	RH_S004__insert_270	d	0	NEGATIVE	0	NEGATIVE	POSITIVE
Not Found	2515	0.503	RH_S004__insert_270	d	0	NEGATIVE	0	NEGATIVE	POSITIVE
Grapevine Leafroll-associated Virus 4(Car)	2497	0.499	RH_S004__insert_270	d	0	NEGATIVE	0	NEGATIVE	POSITIVE
Grapevine Leafroll-associated Virus 7	2385	0.477	RH_S004__insert_270	d	2385	POSITIVE	0	NEGATIVE	POSITIVE
Grapevine Leafroll-associated Virus 13	2584	0.517	RH_S004__insert_270	d	2584	POSITIVE	0	NEGATIVE	POSITIVE
Arabis Mosaic Virus	2543	0.509	RH_S004__insert_270	d	229	POSITIVE	0	NEGATIVE	POSITIVE
Tomato Ringspot Virus	2493	0.499	RH_S004__insert_270	d	1937	POSITIVE	0	NEGATIVE	POSITIVE
Tobacco Ringspot Virus	2466	0.493	RH_S004__insert_270	d	2157	POSITIVE	0	NEGATIVE	POSITIVE
Grapevine red blotch-associated virus	2511	0.502	RH_S004__insert_270	d	2478	POSITIVE	0	NEGATIVE	POSITIVE
Xylella fastidiosa subsp. fastidiosa	2501	0.5	RH_S004__insert_270	d	30	POSITIVE	0	NEGATIVE	POSITIVE
Agrobacterium vitis	2459	0.492	RH_S004__insert_270	d	33610	POSITIVE	0	NEGATIVE	POSITIVE
Candidatus Phytoplasma solani	2490	0.498	RH_S004__insert_270	e	0	NEGATIVE	0	NEGATIVE	POSITIVE
Candidatus Phytoplasma australiense	2512	0.502	RH_S004__insert_270	e	1641	POSITIVE	0	NEGATIVE	POSITIVE
Candidatus Phytoplasma aurantifolia	2568	0.514	RH_S004__insert_270	e	0	NEGATIVE	0	NEGATIVE	POSITIVE
Grapevine Fanleaf Virus	2529	0.506	RH_S004__insert_270	e	2542	POSITIVE	0	NEGATIVE	POSITIVE
Grapevine Virus A	2540	0.508	RH_S004__insert_270	e	627	POSITIVE	0	NEGATIVE	POSITIVE
Grapevine Virus B	2538	0.508	RH_S004__insert_270	e	2811	POSITIVE	0	NEGATIVE	POSITIVE
Grapevine Leafroll-associated virus 1	2511	0.502	RH_S004__insert_270	e	2239	POSITIVE	0	NEGATIVE	POSITIVE
Grapevine Leafroll-associated virus 2	2440	0.488	RH_S004__insert_270	e	1318	POSITIVE	0	NEGATIVE	POSITIVE
Grapevine Leafroll-associated Virus 3	2536	0.507	RH_S004__insert_270	e	1747	POSITIVE	0	NEGATIVE	POSITIVE
Grapevine Leafroll-associated Virus 4(4)	2411	0.482	RH_S004__insert_270	e	2475	POSITIVE	0	NEGATIVE	POSITIVE
Grapevine Leafroll-associated Virus 4(5)	2412	0.482	RH_S004__insert_270	e	0	NEGATIVE	0	NEGATIVE	POSITIVE
Grapevine Leafroll-associated Virus 4(9)	2470	0.494	RH_S004__insert_270	e	0	NEGATIVE	0	NEGATIVE	POSITIVE
Not Found	2600	0.52	RH_S004__insert_270	e	0	NEGATIVE	0	NEGATIVE	POSITIVE
Grapevine Leafroll-associated Virus 4(6)	2438	0.488	RH_S004__insert_270	e	3968	POSITIVE	0	NEGATIVE	POSITIVE
Grapevine Leafroll-associated Virus 4(Pr)	2505	0.501	RH_S004__insert_270	e	0	NEGATIVE	0	NEGATIVE	POSITIVE
Not Found	2410	0.482	RH_S004__insert_270	e	0	NEGATIVE	0	NEGATIVE	POSITIVE
Grapevine Leafroll-associated Virus 4(Car)	2500	0.5	RH_S004__insert_270	e	0	NEGATIVE	0	NEGATIVE	POSITIVE
Grapevine Leafroll-associated Virus 7	2573	0.515	RH_S004__insert_270	e	2573	POSITIVE	0	NEGATIVE	POSITIVE
Grapevine Leafroll-associated Virus 13	2464	0.493	RH_S004__insert_270	e	2464	POSITIVE	0	NEGATIVE	POSITIVE
Arabis Mosaic Virus	2529	0.506	RH_S004__insert_270	e	212	POSITIVE	0	NEGATIVE	POSITIVE
Tomato Ringspot Virus	2541	0.508	RH_S004__insert_270	e	1971	POSITIVE	0	NEGATIVE	POSITIVE
Tobacco Ringspot Virus	2423	0.485	RH_S004__insert_270	e	2118	POSITIVE	0	NEGATIVE	POSITIVE
Grapevine red blotch-associated virus	2503	0.501	RH_S004__insert_270	e	2480	POSITIVE	0	NEGATIVE	POSITIVE
Xylella fastidiosa subsp. fastidiosa	2501	0.5	RH_S004__insert_270	e	28	POSITIVE	0	NEGATIVE	POSITIVE
Agrobacterium vitis	2442	0.488	RH_S004__insert_270	e	33595	POSITIVE	0	NEGATIVE	POSITIVE
Candidatus Phytoplasma solani	2482	0.496	RH_S004__insert_270	f	0	NEGATIVE	0	NEGATIVE	POSITIVE
Candidatus Phytoplasma australiense	2547	0.509	RH_S004__insert_270	f	1606	POSITIVE	0	NEGATIVE	POSITIVE
Candidatus Phytoplasma aurantifolia	2486	0.497	RH_S004__insert_270	f	0	NEGATIVE	0	NEGATIVE	POSITIVE
Grapevine Fanleaf Virus	2486	0.497	RH_S004__insert_270	f	2504	POSITIVE	0	NEGATIVE	POSITIVE
Grapevine Virus A	2424	0.485	RH_S004__insert_270	f	611	POSITIVE	0	NEGATIVE	POSITIVE
Grapevine Virus B	2441	0.488	RH_S004__insert_270	f	2630	POSITIVE	0	NEGATIVE	POSITIVE
Grapevine Leafroll-associated virus 1	2468	0.494	RH_S004__insert_270	f	2223	POSITIVE	0	NEGATIVE	POSITIVE
Grapevine Leafroll-associated virus 2	2510	0.502	RH_S004__insert_270	f	1340	POSITIVE	0	NEGATIVE	POSITIVE
Grapevine Leafroll-associated Virus 3	2491	0.498	RH_S004__insert_270	f	1705	POSITIVE	0	NEGATIVE	POSITIVE
Grapevine Leafroll-associated Virus 4(4)	2405	0.481	RH_S004__insert_270	f	2469	POSITIVE	0	NEGATIVE	POSITIVE
Grapevine Leafroll-associated Virus 4(5)	2478	0.496	RH_S004__insert_270	f	0	NEGATIVE	0	NEGATIVE	POSITIVE
Grapevine Leafroll-associated Virus 4(9)	2530	0.506	RH_S004__insert_270	f	0	NEGATIVE	0	NEGATIVE	POSITIVE
Not Found	2581	0.516	RH_S004__insert_270	f	0	NEGATIVE	0	NEGATIVE	POSITIVE
Grapevine Leafroll-associated Virus 4(6)	2464	0.493	RH_S004__insert_270	f	4058	POSITIVE	0	NEGATIVE	POSITIVE
Grapevine Leafroll-associated Virus 4(Pr)	2532	0.506	RH_S004__insert_270	f	0	NEGATIVE	0	NEGATIVE	POSITIVE
Not Found	2541	0.508	RH_S004__insert_270	f	0	NEGATIVE	0	NEGATIVE	POSITIVE
Grapevine Leafroll-associated Virus 4(Car)	2492	0.498	RH_S004__insert_270	f	0	NEGATIVE	0	NEGATIVE	POSITIVE
Grapevine Leafroll-associated Virus 7	2505	0.501	RH_S004__insert_270	f	2504	POSITIVE	0	NEGATIVE	POSITIVE
Grapevine Leafroll-associated Virus 13	2470	0.494	RH_S004__insert_270	f	2470	POSITIVE	0	NEGATIVE	POSITIVE
Arabis Mosaic Virus	2393	0.479	RH_S004__insert_270	f	213	POSITIVE	0	NEGATIVE	POSITIVE
Tomato Ringspot Virus	2496	0.499	RH_S004__insert_270	f	1933	POSITIVE	0	NEGATIVE	POSITIVE
Tobacco Ringspot Virus	2511	0.502	RH_S004__insert_270	f	2197	POSITIVE	0	NEGATIVE	POSITIVE
Grapevine red blotch-associated virus	2480	0.496	RH_S004__insert_270	f	2457	POSITIVE	0	NEGATIVE	POSITIVE
Xylella fastidiosa subsp. fastidiosa	2446	0.489	RH_S004__insert_270	f	29	POSITIVE	0	NEGATIVE	POSITIVE
Agrobacterium vitis	2567	0.513	RH_S004__insert_270	f	33698	POSITIVE	0	NEGATIVE	POSITIVE
Candidatus Phytoplasma solani	2547	0.509	RH_S004__insert_270	g	0	NEGATIVE	0	NEGATIVE	POSITIVE
Candidatus Phytoplasma australiense	2578	0.516	RH_S004__insert_270	g	1640	POSITIVE	0	NEGATIVE	POSITIVE
Candidatus Phytoplasma aurantifolia	2501	0.5	RH_S004__insert_270	g	0	NEGATIVE	0	NEGATIVE	POSITIVE
Grapevine Fanleaf Virus	2471	0.494	RH_S004__insert_270	g	2481	POSITIVE	0	NEGATIVE	POSITIVE
Grapevine Virus A	2467	0.493	RH_S004__insert_270	g	638	POSITIVE	0	NEGATIVE	POSITIVE
Grapevine Virus B	2513	0.503	RH_S004__insert_270	g	2691	POSITIVE	0	NEGATIVE	POSITIVE
Grapevine Leafroll-associated virus 1	2548	0.51	RH_S004__insert_270	g	2273	POSITIVE	0	NEGATIVE	POSITIVE
Grapevine Leafroll-associated virus 2	2466	0.493	RH_S004__insert_270	g	1304	POSITIVE	0	NEGATIVE	POSITIVE
Grapevine Leafroll-associated Virus 3	2478	0.496	RH_S004__insert_270	g	1702	POSITIVE	0	NEGATIVE	POSITIVE
Grapevine Leafroll-associated Virus 4(4)	2393	0.479	RH_S004__insert_270	g	2458	POSITIVE	0	NEGATIVE	POSITIVE
Grapevine Leafroll-associated Virus 4(5)	2539	0.508	RH_S004__insert_270	g	0	NEGATIVE	0	NEGATIVE	POSITIVE
Grapevine Leafroll-associated Virus 4(9)	2438	0.488	RH_S004__insert_270	g	0	NEGATIVE	0	NEGATIVE	POSITIVE
Not Found	2438	0.488	RH_S004__insert_270	g	0	NEGATIVE	0	NEGATIVE	POSITIVE
Grapevine Leafroll-associated Virus 4(6)	2440	0.488	RH_S004__insert_270	g	3998	POSITIVE	0	NEGATIVE	POSITIVE
Grapevine Leafroll-associated Virus 4(Pr)	2456	0.491	RH_S004__insert_270	g	0	NEGATIVE	0	NEGATIVE	POSITIVE
Not Found	2423	0.485	RH_S004__insert_270	g	0	NEGATIVE	0	NEGATIVE	POSITIVE
Grapevine Leafroll-associated Virus 4(Car)	2519	0.504	RH_S004__insert_270	g	0	NEGATIVE	0	NEGATIVE	POSITIVE
Grapevine Leafroll-associated Virus 7	2440	0.488	RH_S004__insert_270	g	2438	POSITIVE	0	NEGATIVE	POSITIVE
Grapevine Leafroll-associated Virus 13	2490	0.498	RH_S004__insert_270	g	2490	POSITIVE	0	NEGATIVE	POSITIVE
Arabis Mosaic Virus	2458	0.492	RH_S004__insert_270	g	187	POSITIVE	0	NEGATIVE	POSITIVE
Tomato Ringspot Virus	2484	0.497	RH_S004__insert_270	g	1857	POSITIVE	0	NEGATIVE	POSITIVE
Tobacco Ringspot Virus	2434	0.487	RH_S004__insert_270	g	2113	POSITIVE	0	NEGATIVE	POSITIVE
Grapevine red blotch-associated virus	2444	0.489	RH_S004__insert_270	g	2417	POSITIVE	0	NEGATIVE	POSITIVE
Xylella fastidiosa subsp. fastidiosa	2542	0.508	RH_S004__insert_270	g	39	POSITIVE	0	NEGATIVE	POSITIVE
Agrobacterium vitis	2439	0.488	RH_S004__insert_270	g	33605	POSITIVE	0	NEGATIVE	POSITIVE
Candidatus Phytoplasma solani	2462	0.492	RH_S004__insert_270	h	0	NEGATIVE	0	NEGATIVE	POSITIVE
Candidatus Phytoplasma australiense	2474	0.495	RH_S004__insert_270	h	1466	POSITIVE	0	NEGATIVE	POSITIVE
Candidatus Phytoplasma aurantifolia	2465	0.493	RH_S004__insert_270	h	0	NEGATIVE	0	NEGATIVE	POSITIVE
Grapevine Fanleaf Virus	2481	0.496	RH_S004__insert_270	h	2494	POSITIVE	0	NEGATIVE	POSITIVE
Grapevine Virus A	2503	0.501	RH_S004__insert_270	h	643	POSITIVE	0	NEGATIVE	POSITIVE
Grapevine Virus B	2526	0.505	RH_S004__insert_270	h	2767	POSITIVE	0	NEGATIVE	POSITIVE
Grapevine Leafroll-associated virus 1	2532	0.506	RH_S004__insert_270	h	2271	POSITIVE	0	NEGATIVE	POSITIVE
Grapevine Leafroll-associated virus 2	2452	0.49	RH_S004__insert_270	h	1316	POSITIVE	0	NEGATIVE	POSITIVE
Grapevine Leafroll-associated Virus 3	2532	0.506	RH_S004__insert_270	h	1776	POSITIVE	0	NEGATIVE	POSITIVE
Grapevine Leafroll-associated Virus 4(4)	2550	0.51	RH_S004__insert_270	h	2625	POSITIVE	0	NEGATIVE	POSITIVE
Grapevine Leafroll-associated Virus 4(5)	2456	0.491	RH_S004__insert_270	h	0	NEGATIVE	0	NEGATIVE	POSITIVE
Grapevine Leafroll-associated Virus 4(9)	2509	0.502	RH_S004__insert_270	h	0	NEGATIVE	0	NEGATIVE	POSITIVE
Not Found	2456	0.491	RH_S004__insert_270	h	0	NEGATIVE	0	NEGATIVE	POSITIVE
Grapevine Leafroll-associated Virus 4(6)	2424	0.485	RH_S004__insert_270	h	3941	POSITIVE	0	NEGATIVE	POSITIVE
Grapevine Leafroll-associated Virus 4(Pr)	2449	0.49	RH_S004__insert_270	h	0	NEGATIVE	0	NEGATIVE	POSITIVE
Not Found	2486	0.497	RH_S004__insert_270	h	0	NEGATIVE	0	NEGATIVE	POSITIVE
Grapevine Leafroll-associated Virus 4(Car)	2494	0.499	RH_S004__insert_270	h	0	NEGATIVE	0	NEGATIVE	POSITIVE
Grapevine Leafroll-associated Virus 7	2561	0.512	RH_S004__insert_270	h	2557	POSITIVE	0	NEGATIVE	POSITIVE
Grapevine Leafroll-associated Virus 13	2500	0.5	RH_S004__insert_270	h	2500	POSITIVE	0	NEGATIVE	POSITIVE
Arabis Mosaic Virus	2503	0.501	RH_S004__insert_270	h	211	POSITIVE	0	NEGATIVE	POSITIVE
Tomato Ringspot Virus	2514	0.503	RH_S004__insert_270	h	1973	POSITIVE	0	NEGATIVE	POSITIVE
Tobacco Ringspot Virus	2570	0.514	RH_S004__insert_270	h	2255	POSITIVE	0	NEGATIVE	POSITIVE
Grapevine red blotch-associated virus	2490	0.498	RH_S004__insert_270	h	2463	POSITIVE	0	NEGATIVE	POSITIVE
Xylella fastidiosa subsp. fastidiosa	2415	0.483	RH_S004__insert_270	h	29	POSITIVE	0	NEGATIVE	POSITIVE
Agrobacterium vitis	2472	0.494	RH_S004__insert_270	h	33608	POSITIVE	0	NEGATIVE	POSITIVE
Candidatus Phytoplasma solani	2485	0.497	RH_S004__insert_270	i	0	NEGATIVE	0	NEGATIVE	POSITIVE
Candidatus Phytoplasma australiense	2470	0.494	RH_S004__insert_270	i	1584	POSITIVE	0	NEGATIVE	POSITIVE
Candidatus Phytoplasma aurantifolia	2433	0.487	RH_S004__insert_270	i	0	NEGATIVE	0	NEGATIVE	POSITIVE
Grapevine Fanleaf Virus	2533	0.507	RH_S004__insert_270	i	2559	POSITIVE	0	NEGATIVE	POSITIVE
Grapevine Virus A	2448	0.49	RH_S004__insert_270	i	638	POSITIVE	0	NEGATIVE	POSITIVE
Grapevine Virus B	2470	0.494	RH_S004__insert_270	i	2567	POSITIVE	0	NEGATIVE	POSITIVE
Grapevine Leafroll-associated virus 1	2498	0.5	RH_S004__insert_270	i	2227	POSITIVE	0	NEGATIVE	POSITIVE
Grapevine Leafroll-associated virus 2	2513	0.503	RH_S004__insert_270	i	1335	POSITIVE	0	NEGATIVE	POSITIVE
Grapevine Leafroll-associated Virus 3	2502	0.5	RH_S004__insert_270	i	1762	POSITIVE	0	NEGATIVE	POSITIVE
Grapevine Leafroll-associated Virus 4(4)	2432	0.486	RH_S004__insert_270	i	2498	POSITIVE	0	NEGATIVE	POSITIVE
Grapevine Leafroll-associated Virus 4(5)	2557	0.511	RH_S004__insert_270	i	0	NEGATIVE	0	NEGATIVE	POSITIVE
Grapevine Leafroll-associated Virus 4(9)	2442	0.488	RH_S004__insert_270	i	0	NEGATIVE	0	NEGATIVE	POSITIVE
Not Found	2472	0.494	RH_S004__insert_270	i	0	NEGATIVE	0	NEGATIVE	POSITIVE
Grapevine Leafroll-associated Virus 4(6)	2530	0.506	RH_S004__insert_270	i	4087	POSITIVE	0	NEGATIVE	POSITIVE
Grapevine Leafroll-associated Virus 4(Pr)	2538	0.508	RH_S004__insert_270	i	0	NEGATIVE	0	NEGATIVE	POSITIVE
Not Found	2496	0.499	RH_S004__insert_270	i	0	NEGATIVE	0	NEGATIVE	POSITIVE
Grapevine Leafroll-associated Virus 4(Car)	2532	0.506	RH_S004__insert_270	i	0	NEGATIVE	0	NEGATIVE	POSITIVE
Grapevine Leafroll-associated Virus 7	2434	0.487	RH_S004__insert_270	i	2434	POSITIVE	0	NEGATIVE	POSITIVE
Grapevine Leafroll-associated Virus 13	2545	0.509	RH_S004__insert_270	i	2545	POSITIVE	0	NEGATIVE	POSITIVE
Arabis Mosaic Virus	2522	0.504	RH_S004__insert_270	i	206	POSITIVE	0	NEGATIVE	POSITIVE
Tomato Ringspot Virus	2445	0.489	RH_S004__insert_270	i	1875	POSITIVE	0	NEGATIVE	POSITIVE
Tobacco Ringspot Virus	2459	0.492	RH_S004__insert_270	i	2178	POSITIVE	0	NEGATIVE	POSITIVE
Grapevine red blotch-associated virus	2471	0.494	RH_S004__insert_270	i	2449	POSITIVE	0	NEGATIVE	POSITIVE
Xylella fastidiosa subsp. fastidiosa	2565	0.513	RH_S004__insert_270	i	25	POSITIVE	0	NEGATIVE	POSITIVE
Agrobacterium vitis	2490	0.498	RH_S004__insert_270	i	33648	POSITIVE	0	NEGATIVE	POSITIVE
Candidatus Phytoplasma solani	2554	0.511	RH_S004__insert_270	j	0	NEGATIVE	0	NEGATIVE	POSITIVE
Candidatus Phytoplasma australiense	2417	0.483	RH_S004__insert_270	j	1512	POSITIVE	0	NEGATIVE	POSITIVE
Candidatus Phytoplasma aurantifolia	2457	0.491	RH_S004__insert_270	j	0	NEGATIVE	0	NEGATIVE	POSITIVE
Grapevine Fanleaf Virus	2502	0.5	RH_S004__insert_270	j	2519	POSITIVE	0	NEGATIVE	POSITIVE
Grapevine Virus A	2471	0.494	RH_S004__insert_270	j	604	POSITIVE	0	NEGATIVE	POSITIVE
Grapevine Virus B	2482	0.496	RH_S004__insert_270	j	2663	POSITIVE	0	NEGATIVE	POSITIVE
Grapevine Leafroll-associated virus 1	2504	0.501	RH_S004__insert_270	j	2239	POSITIVE	0	NEGATIVE	POSITIVE
Grapevine Leafroll-associated virus 2	2440	0.488	RH_S004__insert_270	j	1278	POSITIVE	0	NEGATIVE	POSITIVE
Grapevine Leafroll-associated Virus 3	2480	0.496	RH_S004__insert_270	j	1747	POSITIVE	0	NEGATIVE	POSITIVE
Grapevine Leafroll-associated Virus 4(4)	2462	0.492	RH_S004__insert_270	j	2517	POSITIVE	0	NEGATIVE	POSITIVE
Grapevine Leafroll-associated Virus 4(5)	2534	0.507	RH_S004__insert_270	j	0	NEGATIVE	0	NEGATIVE	POSITIVE
Grapevine Leafroll-associated Virus 4(9)	2455	0.491	RH_S004__insert_270	j	0	NEGATIVE	0	NEGATIVE	POSITIVE
Not Found	2547	0.509	RH_S004__insert_270	j	0	NEGATIVE	0	NEGATIVE	POSITIVE
Grapevine Leafroll-associated Virus 4(6)	2558	0.512	RH_S004__insert_270	j	4089	POSITIVE	0	NEGATIVE	POSITIVE
Grapevine Leafroll-associated Virus 4(Pr)	2513	0.503	RH_S004__insert_270	j	0	NEGATIVE	0	NEGATIVE	POSITIVE
Not Found	2468	0.494	RH_S004__insert_270	j	0	NEGATIVE	0	NEGATIVE	POSITIVE
Grapevine Leafroll-associated Virus 4(Car)	2507	0.501	RH_S004__insert_270	j	0	NEGATIVE	0	NEGATIVE	POSITIVE
Grapevine Leafroll-associated Virus 7	2479	0.496	RH_S004__insert_270	j	2479	POSITIVE	0	NEGATIVE	POSITIVE
Grapevine Leafroll-associated Virus 13	2509	0.502	RH_S004__insert_270	j	2509	POSITIVE	0	NEGATIVE	POSITIVE
Arabis Mosaic Virus	2497	0.499	RH_S004__insert_270	j	232	POSITIVE	0	NEGATIVE	POSITIVE
Tomato Ringspot Virus	2451	0.49	RH_S004__insert_270	j	1900	POSITIVE	0	NEGATIVE	POSITIVE
Tobacco Ringspot Virus	2505	0.501	RH_S004__insert_270	j	2166	POSITIVE	0	NEGATIVE	POSITIVE
Grapevine red blotch-associated virus	2571	0.514	RH_S004__insert_270	j	2558	POSITIVE	0	NEGATIVE	POSITIVE
Xylella fastidiosa subsp. fastidiosa	2525	0.505	RH_S004__insert_270	j	30	POSITIVE	0	NEGATIVE	POSITIVE
Agrobacterium vitis	2446	0.489	RH_S004__insert_270	j	33597	POSITIVE	0	NEGATIVE	POSITIVE
Candidatus Phytoplasma solani	2553	0.511	RH_S005__insert_270	a	0	NEGATIVE	0	NEGATIVE	POSITIVE
Candidatus Phytoplasma australiense	2521	0.504	RH_S005__insert_270	a	1565	POSITIVE	0	NEGATIVE	POSITIVE
Candidatus Phytoplasma aurantifolia	2526	0.505	RH_S005__insert_270	a	0	NEGATIVE	0	NEGATIVE	POSITIVE
Grapevine Fanleaf Virus	2454	0.491	RH_S005__insert_270	a	2468	POSITIVE	0	NEGATIVE	POSITIVE
Grapevine Virus A	2443	0.489	RH_S005__insert_270	a	613	POSITIVE	0	NEGATIVE	POSITIVE
Grapevine Virus B	2586	0.517	RH_S005__insert_270	a	2746	POSITIVE	0	NEGATIVE	POSITIVE
Grapevine Leafroll-associated virus 1	2411	0.482	RH_S005__insert_270	a	2173	POSITIVE	0	NEGATIVE	POSITIVE
Grapevine Leafroll-associated virus 2	2589	0.518	RH_S005__insert_270	a	1357	POSITIVE	0	NEGATIVE	POSITIVE
Grapevine Leafroll-associated Virus 3	2582	0.516	RH_S005__insert_270	a	1774	POSITIVE	0	NEGATIVE	POSITIVE
Grapevine Leafroll-associated Virus 4(4)	2462	0.492	RH_S005__insert_270	a	2532	POSITIVE	0	NEGATIVE	POSITIVE
Grapevine Leafroll-associated Virus 4(5)	2399	0.48	RH_S005__insert_270	a	0	NEGATIVE	0	NEGATIVE	POSITIVE
Grapevine Leafroll-associated Virus 4(9)	2566	0.513	RH_S005__insert_270	a	0	NEGATIVE	0	NEGATIVE	POSITIVE
Not Found	2534	0.507	RH_S005__insert_270	a	0	NEGATIVE	0	NEGATIVE	POSITIVE
Grapevine Leafroll-associated Virus 4(6)	2462	0.492	RH_S005__insert_270	a	3959	POSITIVE	0	NEGATIVE	POSITIVE
Grapevine Leafroll-associated Virus 4(Pr)	2526	0.505	RH_S005__insert_270	a	0	NEGATIVE	0	NEGATIVE	POSITIVE
Not Found	2497	0.499	RH_S005__insert_270	a	0	NEGATIVE	0	NEGATIVE	POSITIVE
Grapevine Leafroll-associated Virus 4(Car)	2480	0.496	RH_S005__insert_270	a	0	NEGATIVE	0	NEGATIVE	POSITIVE
Grapevine Leafroll-associated Virus 7	2537	0.507	RH_S005__insert_270	a	2536	POSITIVE	0	NEGATIVE	POSITIVE
Grapevine Leafroll-associated Virus 13	2511	0.502	RH_S005__insert_270	a	2511	POSITIVE	0	NEGATIVE	POSITIVE
Arabis Mosaic Virus	2472	0.494	RH_S005__insert_270	a	200	POSITIVE	0	NEGATIVE	POSITIVE
Tomato Ringspot Virus	2451	0.49	RH_S005__insert_270	a	1898	POSITIVE	0	NEGATIVE	POSITIVE
Tobacco Ringspot Virus	2462	0.492	RH_S005__insert_270	a	2133	POSITIVE	0	NEGATIVE	POSITIVE
Grapevine red blotch-associated virus	2479	0.496	RH_S005__insert_270	a	2461	POSITIVE	0	NEGATIVE	POSITIVE
Xylella fastidiosa subsp. fastidiosa	2431	0.486	RH_S005__insert_270	a	43	POSITIVE	0	NEGATIVE	POSITIVE
Agrobacterium vitis	2500	0.5	RH_S005__insert_270	a	29899	POSITIVE	0	NEGATIVE	POSITIVE
Candidatus Phytoplasma solani	2407	0.481	RH_S005__insert_270	b	0	NEGATIVE	0	NEGATIVE	POSITIVE
Candidatus Phytoplasma australiense	2462	0.492	RH_S005__insert_270	b	1531	POSITIVE	0	NEGATIVE	POSITIVE
Candidatus Phytoplasma aurantifolia	2412	0.482	RH_S005__insert_270	b	0	NEGATIVE	0	NEGATIVE	POSITIVE
Grapevine Fanleaf Virus	2497	0.499	RH_S005__insert_270	b	2520	POSITIVE	0	NEGATIVE	POSITIVE
Grapevine Virus A	2421	0.484	RH_S005__insert_270	b	638	POSITIVE	0	NEGATIVE	POSITIVE
Grapevine Virus B	2492	0.498	RH_S005__insert_270	b	2638	POSITIVE	0	NEGATIVE	POSITIVE
Grapevine Leafroll-associated virus 1	2540	0.508	RH_S005__insert_270	b	2288	POSITIVE	0	NEGATIVE	POSITIVE
Grapevine Leafroll-associated virus 2	2523	0.505	RH_S005__insert_270	b	1298	POSITIVE	0	NEGATIVE	POSITIVE
Grapevine Leafroll-associated Virus 3	2540	0.508	RH_S005__insert_270	b	1775	POSITIVE	0	NEGATIVE	POSITIVE
Grapevine Leafroll-associated Virus 4(4)	2474	0.495	RH_S005__insert_270	b	2545	POSITIVE	0	NEGATIVE	POSITIVE
Grapevine Leafroll-associated Virus 4(5)	2523	0.505	RH_S005__insert_270	b	0	NEGATIVE	0	NEGATIVE	POSITIVE
Grapevine Leafroll-associated Virus 4(9)	2407	0.481	RH_S005__insert_270	b	0	NEGATIVE	0	NEGATIVE	POSITIVE
Not Found	2479	0.496	RH_S005__insert_270	b	0	NEGATIVE	0	NEGATIVE	POSITIVE
Grapevine Leafroll-associated Virus 4(6)	2492	0.498	RH_S005__insert_270	b	4059	POSITIVE	0	NEGATIVE	POSITIVE
Grapevine Leafroll-associated Virus 4(Pr)	2461	0.492	RH_S005__insert_270	b	0	NEGATIVE	0	NEGATIVE	POSITIVE
Not Found	2493	0.499	RH_S005__insert_270	b	0	NEGATIVE	0	NEGATIVE	POSITIVE
Grapevine Leafroll-associated Virus 4(Car)	2591	0.518	RH_S005__insert_270	b	0	NEGATIVE	0	NEGATIVE	POSITIVE
Grapevine Leafroll-associated Virus 7	2491	0.498	RH_S005__insert_270	b	2491	POSITIVE	0	NEGATIVE	POSITIVE
Grapevine Leafroll-associated Virus 13	2461	0.492	RH_S005__insert_270	b	2461	POSITIVE	0	NEGATIVE	POSITIVE
Arabis Mosaic Virus	2573	0.515	RH_S005__insert_270	b	226	POSITIVE	0	NEGATIVE	POSITIVE
Tomato Ringspot Virus	2505	0.501	RH_S005__insert_270	b	1911	POSITIVE	0	NEGATIVE	POSITIVE
Tobacco Ringspot Virus	2424	0.485	RH_S005__insert_270	b	2127	POSITIVE	0	NEGATIVE	POSITIVE
Grapevine red blotch-associated virus	2571	0.514	RH_S005__insert_270	b	2552	POSITIVE	0	NEGATIVE	POSITIVE
Xylella fastidiosa subsp. fastidiosa	2486	0.497	RH_S005__insert_270	b	35	POSITIVE	0	NEGATIVE	POSITIVE
Agrobacterium vitis	2446	0.489	RH_S005__insert_270	b	29870	POSITIVE	0	NEGATIVE	POSITIVE
Candidatus Phytoplasma solani	2525	0.505	RH_S005__insert_270	c	0	NEGATIVE	0	NEGATIVE	POSITIVE
Candidatus Phytoplasma australiense	2500	0.5	RH_S005__insert_270	c	1577	POSITIVE	0	NEGATIVE	POSITIVE
Candidatus Phytoplasma aurantifolia	2619	0.524	RH_S005__insert_270	c	0	NEGATIVE	0	NEGATIVE	POSITIVE
Grapevine Fanleaf Virus	2497	0.499	RH_S005__insert_270	c	2510	POSITIVE	0	NEGATIVE	POSITIVE
Grapevine Virus A	2565	0.513	RH_S005__insert_270	c	630	POSITIVE	0	NEGATIVE	POSITIVE
Grapevine Virus B	2498	0.5	RH_S005__insert_270	c	2731	POSITIVE	0	NEGATIVE	POSITIVE
Grapevine Leafroll-associated virus 1	2534	0.507	RH_S005__insert_270	c	2278	POSITIVE	0	NEGATIVE	POSITIVE
Grapevine Leafroll-associated virus 2	2446	0.489	RH_S005__insert_270	c	1314	POSITIVE	0	NEGATIVE	POSITIVE
Grapevine Leafroll-associated Virus 3	2490	0.498	RH_S005__insert_270	c	1715	POSITIVE	0	NEGATIVE	POSITIVE
Grapevine Leafroll-associated Virus 4(4)	2413	0.483	RH_S005__insert_270	c	2500	POSITIVE	0	NEGATIVE	POSITIVE
Grapevine Leafroll-associated Virus 4(5)	2481	0.496	RH_S005__insert_270	c	0	NEGATIVE	0	NEGATIVE	POSITIVE
Grapevine Leafroll-associated Virus 4(9)	2574	0.515	RH_S005__insert_270	c	0	NEGATIVE	0	NEGATIVE	POSITIVE
Not Found	2588	0.518	RH_S005__insert_270	c	0	NEGATIVE	0	NEGATIVE	POSITIVE
Grapevine Leafroll-associated Virus 4(6)	2655	0.531	RH_S005__insert_270	c	4201	POSITIVE	0	NEGATIVE	POSITIVE
Grapevine Leafroll-associated Virus 4(Pr)	2507	0.501	RH_S005__insert_270	c	0	NEGATIVE	0	NEGATIVE	POSITIVE
Not Found	2466	0.493	RH_S005__insert_270	c	0	NEGATIVE	0	NEGATIVE	POSITIVE
Grapevine Leafroll-associated Virus 4(Car)	2556	0.511	RH_S005__insert_270	c	0	NEGATIVE	0	NEGATIVE	POSITIVE
Grapevine Leafroll-associated Virus 7	2536	0.507	RH_S005__insert_270	c	2536	POSITIVE	0	NEGATIVE	POSITIVE
Grapevine Leafroll-associated Virus 13	2501	0.5	RH_S005__insert_270	c	2501	POSITIVE	0	NEGATIVE	POSITIVE
Arabis Mosaic Virus	2513	0.503	RH_S005__insert_270	c	219	POSITIVE	0	NEGATIVE	POSITIVE
Tomato Ringspot Virus	2454	0.491	RH_S005__insert_270	c	1835	POSITIVE	0	NEGATIVE	POSITIVE
Tobacco Ringspot Virus	2478	0.496	RH_S005__insert_270	c	2184	POSITIVE	0	NEGATIVE	POSITIVE
Grapevine red blotch-associated virus	2565	0.513	RH_S005__insert_270	c	2547	POSITIVE	0	NEGATIVE	POSITIVE
Xylella fastidiosa subsp. fastidiosa	2576	0.515	RH_S005__insert_270	c	28	POSITIVE	0	NEGATIVE	POSITIVE
Agrobacterium vitis	2486	0.497	RH_S005__insert_270	c	29886	POSITIVE	0	NEGATIVE	POSITIVE
Candidatus Phytoplasma solani	2433	0.487	RH_S005__insert_270	d	0	NEGATIVE	0	NEGATIVE	POSITIVE
Candidatus Phytoplasma australiense	2529	0.506	RH_S005__insert_270	d	1600	POSITIVE	0	NEGATIVE	POSITIVE
Candidatus Phytoplasma aurantifolia	2419	0.484	RH_S005__insert_270	d	0	NEGATIVE	0	NEGATIVE	POSITIVE
Grapevine Fanleaf Virus	2506	0.501	RH_S005__insert_270	d	2526	POSITIVE	0	NEGATIVE	POSITIVE
Grapevine Virus A	2537	0.507	RH_S005__insert_270	d	637	POSITIVE	0	NEGATIVE	POSITIVE
Grapevine Virus B	2506	0.501	RH_S005__insert_270	d	2755	POSITIVE	0	NEGATIVE	POSITIVE
Grapevine Leafroll-associated virus 1	2567	0.513	RH_S005__insert_270	d	2311	POSITIVE	0	NEGATIVE	POSITIVE
Grapevine Leafroll-associated virus 2	2490	0.498	RH_S005__insert_270	d	1316	POSITIVE	0	NEGATIVE	POSITIVE
Grapevine Leafroll-associated Virus 3	2545	0.509	RH_S005__insert_270	d	1759	POSITIVE	0	NEGATIVE	POSITIVE
Grapevine Leafroll-associated Virus 4(4)	2425	0.485	RH_S005__insert_270	d	2485	POSITIVE	0	NEGATIVE	POSITIVE
Grapevine Leafroll-associated Virus 4(5)	2487	0.497	RH_S005__insert_270	d	0	NEGATIVE	0	NEGATIVE	POSITIVE
Grapevine Leafroll-associated Virus 4(9)	2456	0.491	RH_S005__insert_270	d	0	NEGATIVE	0	NEGATIVE	POSITIVE
Not Found	2455	0.491	RH_S005__insert_270	d	0	NEGATIVE	0	NEGATIVE	POSITIVE
Grapevine Leafroll-associated Virus 4(6)	2467	0.493	RH_S005__insert_270	d	4007	POSITIVE	0	NEGATIVE	POSITIVE
Grapevine Leafroll-associated Virus 4(Pr)	2510	0.502	RH_S005__insert_270	d	0	NEGATIVE	0	NEGATIVE	POSITIVE
Not Found	2515	0.503	RH_S005__insert_270	d	0	NEGATIVE	0	NEGATIVE	POSITIVE
Grapevine Leafroll-associated Virus 4(Car)	2497	0.499	RH_S005__insert_270	d	0	NEGATIVE	0	NEGATIVE	POSITIVE
Grapevine Leafroll-associated Virus 7	2385	0.477	RH_S005__insert_270	d	2385	POSITIVE	0	NEGATIVE	POSITIVE
Grapevine Leafroll-associated Virus 13	2584	0.517	RH_S005__insert_270	d	2584	POSITIVE	0	NEGATIVE	POSITIVE
Arabis Mosaic Virus	2543	0.509	RH_S005__insert_270	d	229	POSITIVE	0	NEGATIVE	POSITIVE
Tomato Ringspot Virus	2493	0.499	RH_S005__insert_270	d	1937	POSITIVE	0	NEGATIVE	POSITIVE
Tobacco Ringspot Virus	2466	0.493	RH_S005__insert_270	d	2157	POSITIVE	0	NEGATIVE	POSITIVE
Grapevine red blotch-associated virus	2511	0.502	RH_S005__insert_270	d	2478	POSITIVE	0	NEGATIVE	POSITIVE
Xylella fastidiosa subsp. fastidiosa	2501	0.5	RH_S005__insert_270	d	30	POSITIVE	0	NEGATIVE	POSITIVE
Agrobacterium vitis	2459	0.492	RH_S005__insert_270	d	29856	POSITIVE	0	NEGATIVE	POSITIVE
Candidatus Phytoplasma solani	2490	0.498	RH_S005__insert_270	e	0	NEGATIVE	0	NEGATIVE	POSITIVE
Candidatus Phytoplasma australiense	2512	0.502	RH_S005__insert_270	e	1638	POSITIVE	0	NEGATIVE	POSITIVE
Candidatus Phytoplasma aurantifolia	2568	0.514	RH_S005__insert_270	e	0	NEGATIVE	0	NEGATIVE	POSITIVE
Grapevine Fanleaf Virus	2529	0.506	RH_S005__insert_270	e	2542	POSITIVE	0	NEGATIVE	POSITIVE
Grapevine Virus A	2540	0.508	RH_S005__insert_270	e	627	POSITIVE	0	NEGATIVE	POSITIVE
Grapevine Virus B	2538	0.508	RH_S005__insert_270	e	2811	POSITIVE	0	NEGATIVE	POSITIVE
Grapevine Leafroll-associated virus 1	2511	0.502	RH_S005__insert_270	e	2239	POSITIVE	0	NEGATIVE	POSITIVE
Grapevine Leafroll-associated virus 2	2440	0.488	RH_S005__insert_270	e	1318	POSITIVE	0	NEGATIVE	POSITIVE
Grapevine Leafroll-associated Virus 3	2536	0.507	RH_S005__insert_270	e	1747	POSITIVE	0	NEGATIVE	POSITIVE
Grapevine Leafroll-associated Virus 4(4)	2411	0.482	RH_S005__insert_270	e	2475	POSITIVE	0	NEGATIVE	POSITIVE
Grapevine Leafroll-associated Virus 4(5)	2412	0.482	RH_S005__insert_270	e	0	NEGATIVE	0	NEGATIVE	POSITIVE
Grapevine Leafroll-associated Virus 4(9)	2470	0.494	RH_S005__insert_270	e	0	NEGATIVE	0	NEGATIVE	POSITIVE
Not Found	2600	0.52	RH_S005__insert_270	e	0	NEGATIVE	0	NEGATIVE	POSITIVE
Grapevine Leafroll-associated Virus 4(6)	2438	0.488	RH_S005__insert_270	e	3968	POSITIVE	0	NEGATIVE	POSITIVE
Grapevine Leafroll-associated Virus 4(Pr)	2505	0.501	RH_S005__insert_270	e	0	NEGATIVE	0	NEGATIVE	POSITIVE
Not Found	2410	0.482	RH_S005__insert_270	e	0	NEGATIVE	0	NEGATIVE	POSITIVE
Grapevine Leafroll-associated Virus 4(Car)	2500	0.5	RH_S005__insert_270	e	0	NEGATIVE	0	NEGATIVE	POSITIVE
Grapevine Leafroll-associated Virus 7	2573	0.515	RH_S005__insert_270	e	2573	POSITIVE	0	NEGATIVE	POSITIVE
Grapevine Leafroll-associated Virus 13	2464	0.493	RH_S005__insert_270	e	2464	POSITIVE	0	NEGATIVE	POSITIVE
Arabis Mosaic Virus	2529	0.506	RH_S005__insert_270	e	212	POSITIVE	0	NEGATIVE	POSITIVE
Tomato Ringspot Virus	2541	0.508	RH_S005__insert_270	e	1971	POSITIVE	0	NEGATIVE	POSITIVE
Tobacco Ringspot Virus	2423	0.485	RH_S005__insert_270	e	2118	POSITIVE	0	NEGATIVE	POSITIVE
Grapevine red blotch-associated virus	2503	0.501	RH_S005__insert_270	e	2480	POSITIVE	0	NEGATIVE	POSITIVE
Xylella fastidiosa subsp. fastidiosa	2501	0.5	RH_S005__insert_270	e	28	POSITIVE	0	NEGATIVE	POSITIVE
Agrobacterium vitis	2442	0.488	RH_S005__insert_270	e	29841	POSITIVE	0	NEGATIVE	POSITIVE
Candidatus Phytoplasma solani	2482	0.496	RH_S005__insert_270	f	0	NEGATIVE	0	NEGATIVE	POSITIVE
Candidatus Phytoplasma australiense	2547	0.509	RH_S005__insert_270	f	1603	POSITIVE	0	NEGATIVE	POSITIVE
Candidatus Phytoplasma aurantifolia	2486	0.497	RH_S005__insert_270	f	0	NEGATIVE	0	NEGATIVE	POSITIVE
Grapevine Fanleaf Virus	2486	0.497	RH_S005__insert_270	f	2504	POSITIVE	0	NEGATIVE	POSITIVE
Grapevine Virus A	2424	0.485	RH_S005__insert_270	f	611	POSITIVE	0	NEGATIVE	POSITIVE
Grapevine Virus B	2441	0.488	RH_S005__insert_270	f	2630	POSITIVE	0	NEGATIVE	POSITIVE
Grapevine Leafroll-associated virus 1	2468	0.494	RH_S005__insert_270	f	2223	POSITIVE	0	NEGATIVE	POSITIVE
Grapevine Leafroll-associated virus 2	2510	0.502	RH_S005__insert_270	f	1340	POSITIVE	0	NEGATIVE	POSITIVE
Grapevine Leafroll-associated Virus 3	2491	0.498	RH_S005__insert_270	f	1705	POSITIVE	0	NEGATIVE	POSITIVE
Grapevine Leafroll-associated Virus 4(4)	2405	0.481	RH_S005__insert_270	f	2469	POSITIVE	0	NEGATIVE	POSITIVE
Grapevine Leafroll-associated Virus 4(5)	2478	0.496	RH_S005__insert_270	f	0	NEGATIVE	0	NEGATIVE	POSITIVE
Grapevine Leafroll-associated Virus 4(9)	2530	0.506	RH_S005__insert_270	f	0	NEGATIVE	0	NEGATIVE	POSITIVE
Not Found	2581	0.516	RH_S005__insert_270	f	0	NEGATIVE	0	NEGATIVE	POSITIVE
Grapevine Leafroll-associated Virus 4(6)	2464	0.493	RH_S005__insert_270	f	4058	POSITIVE	0	NEGATIVE	POSITIVE
Grapevine Leafroll-associated Virus 4(Pr)	2532	0.506	RH_S005__insert_270	f	0	NEGATIVE	0	NEGATIVE	POSITIVE
Not Found	2541	0.508	RH_S005__insert_270	f	0	NEGATIVE	0	NEGATIVE	POSITIVE
Grapevine Leafroll-associated Virus 4(Car)	2492	0.498	RH_S005__insert_270	f	0	NEGATIVE	0	NEGATIVE	POSITIVE
Grapevine Leafroll-associated Virus 7	2505	0.501	RH_S005__insert_270	f	2504	POSITIVE	0	NEGATIVE	POSITIVE
Grapevine Leafroll-associated Virus 13	2470	0.494	RH_S005__insert_270	f	2470	POSITIVE	0	NEGATIVE	POSITIVE
Arabis Mosaic Virus	2393	0.479	RH_S005__insert_270	f	213	POSITIVE	0	NEGATIVE	POSITIVE
Tomato Ringspot Virus	2496	0.499	RH_S005__insert_270	f	1933	POSITIVE	0	NEGATIVE	POSITIVE
Tobacco Ringspot Virus	2511	0.502	RH_S005__insert_270	f	2197	POSITIVE	0	NEGATIVE	POSITIVE
Grapevine red blotch-associated virus	2480	0.496	RH_S005__insert_270	f	2457	POSITIVE	0	NEGATIVE	POSITIVE
Xylella fastidiosa subsp. fastidiosa	2446	0.489	RH_S005__insert_270	f	29	POSITIVE	0	NEGATIVE	POSITIVE
Agrobacterium vitis	2567	0.513	RH_S005__insert_270	f	29944	POSITIVE	0	NEGATIVE	POSITIVE
Candidatus Phytoplasma solani	2547	0.509	RH_S005__insert_270	g	0	NEGATIVE	0	NEGATIVE	POSITIVE
Candidatus Phytoplasma australiense	2578	0.516	RH_S005__insert_270	g	1637	POSITIVE	0	NEGATIVE	POSITIVE
Candidatus Phytoplasma aurantifolia	2501	0.5	RH_S005__insert_270	g	0	NEGATIVE	0	NEGATIVE	POSITIVE
Grapevine Fanleaf Virus	2471	0.494	RH_S005__insert_270	g	2481	POSITIVE	0	NEGATIVE	POSITIVE
Grapevine Virus A	2467	0.493	RH_S005__insert_270	g	638	POSITIVE	0	NEGATIVE	POSITIVE
Grapevine Virus B	2513	0.503	RH_S005__insert_270	g	2691	POSITIVE	0	NEGATIVE	POSITIVE
Grapevine Leafroll-associated virus 1	2548	0.51	RH_S005__insert_270	g	2273	POSITIVE	0	NEGATIVE	POSITIVE
Grapevine Leafroll-associated virus 2	2466	0.493	RH_S005__insert_270	g	1304	POSITIVE	0	NEGATIVE	POSITIVE
Grapevine Leafroll-associated Virus 3	2478	0.496	RH_S005__insert_270	g	1702	POSITIVE	0	NEGATIVE	POSITIVE
Grapevine Leafroll-associated Virus 4(4)	2393	0.479	RH_S005__insert_270	g	2458	POSITIVE	0	NEGATIVE	POSITIVE
Grapevine Leafroll-associated Virus 4(5)	2539	0.508	RH_S005__insert_270	g	0	NEGATIVE	0	NEGATIVE	POSITIVE
Grapevine Leafroll-associated Virus 4(9)	2438	0.488	RH_S005__insert_270	g	0	NEGATIVE	0	NEGATIVE	POSITIVE
Not Found	2438	0.488	RH_S005__insert_270	g	0	NEGATIVE	0	NEGATIVE	POSITIVE
Grapevine Leafroll-associated Virus 4(6)	2440	0.488	RH_S005__insert_270	g	3998	POSITIVE	0	NEGATIVE	POSITIVE
Grapevine Leafroll-associated Virus 4(Pr)	2456	0.491	RH_S005__insert_270	g	0	NEGATIVE	0	NEGATIVE	POSITIVE
Not Found	2423	0.485	RH_S005__insert_270	g	0	NEGATIVE	0	NEGATIVE	POSITIVE
Grapevine Leafroll-associated Virus 4(Car)	2519	0.504	RH_S005__insert_270	g	0	NEGATIVE	0	NEGATIVE	POSITIVE
Grapevine Leafroll-associated Virus 7	2440	0.488	RH_S005__insert_270	g	2438	POSITIVE	0	NEGATIVE	POSITIVE
Grapevine Leafroll-associated Virus 13	2490	0.498	RH_S005__insert_270	g	2490	POSITIVE	0	NEGATIVE	POSITIVE
Arabis Mosaic Virus	2458	0.492	RH_S005__insert_270	g	187	POSITIVE	0	NEGATIVE	POSITIVE
Tomato Ringspot Virus	2484	0.497	RH_S005__insert_270	g	1857	POSITIVE	0	NEGATIVE	POSITIVE
Tobacco Ringspot Virus	2434	0.487	RH_S005__insert_270	g	2113	POSITIVE	0	NEGATIVE	POSITIVE
Grapevine red blotch-associated virus	2444	0.489	RH_S005__insert_270	g	2417	POSITIVE	0	NEGATIVE	POSITIVE
Xylella fastidiosa subsp. fastidiosa	2542	0.508	RH_S005__insert_270	g	39	POSITIVE	0	NEGATIVE	POSITIVE
Agrobacterium vitis	2439	0.488	RH_S005__insert_270	g	29851	POSITIVE	0	NEGATIVE	POSITIVE
Candidatus Phytoplasma solani	2462	0.492	RH_S005__insert_270	h	0	NEGATIVE	0	NEGATIVE	POSITIVE
Candidatus Phytoplasma australiense	2474	0.495	RH_S005__insert_270	h	1463	POSITIVE	0	NEGATIVE	POSITIVE
Candidatus Phytoplasma aurantifolia	2465	0.493	RH_S005__insert_270	h	0	NEGATIVE	0	NEGATIVE	POSITIVE
Grapevine Fanleaf Virus	2481	0.496	RH_S005__insert_270	h	2494	POSITIVE	0	NEGATIVE	POSITIVE
Grapevine Virus A	2503	0.501	RH_S005__insert_270	h	643	POSITIVE	0	NEGATIVE	POSITIVE
Grapevine Virus B	2526	0.505	RH_S005__insert_270	h	2767	POSITIVE	0	NEGATIVE	POSITIVE
Grapevine Leafroll-associated virus 1	2532	0.506	RH_S005__insert_270	h	2271	POSITIVE	0	NEGATIVE	POSITIVE
Grapevine Leafroll-associated virus 2	2452	0.49	RH_S005__insert_270	h	1316	POSITIVE	0	NEGATIVE	POSITIVE
Grapevine Leafroll-associated Virus 3	2532	0.506	RH_S005__insert_270	h	1776	POSITIVE	0	NEGATIVE	POSITIVE
Grapevine Leafroll-associated Virus 4(4)	2550	0.51	RH_S005__insert_270	h	2625	POSITIVE	0	NEGATIVE	POSITIVE
Grapevine Leafroll-associated Virus 4(5)	2456	0.491	RH_S005__insert_270	h	0	NEGATIVE	0	NEGATIVE	POSITIVE
Grapevine Leafroll-associated Virus 4(9)	2509	0.502	RH_S005__insert_270	h	0	NEGATIVE	0	NEGATIVE	POSITIVE
Not Found	2456	0.491	RH_S005__insert_270	h	0	NEGATIVE	0	NEGATIVE	POSITIVE
Grapevine Leafroll-associated Virus 4(6)	2424	0.485	RH_S005__insert_270	h	3941	POSITIVE	0	NEGATIVE	POSITIVE
Grapevine Leafroll-associated Virus 4(Pr)	2449	0.49	RH_S005__insert_270	h	0	NEGATIVE	0	NEGATIVE	POSITIVE
Not Found	2486	0.497	RH_S005__insert_270	h	0	NEGATIVE	0	NEGATIVE	POSITIVE
Grapevine Leafroll-associated Virus 4(Car)	2494	0.499	RH_S005__insert_270	h	0	NEGATIVE	0	NEGATIVE	POSITIVE
Grapevine Leafroll-associated Virus 7	2561	0.512	RH_S005__insert_270	h	2557	POSITIVE	0	NEGATIVE	POSITIVE
Grapevine Leafroll-associated Virus 13	2500	0.5	RH_S005__insert_270	h	2500	POSITIVE	0	NEGATIVE	POSITIVE
Arabis Mosaic Virus	2503	0.501	RH_S005__insert_270	h	211	POSITIVE	0	NEGATIVE	POSITIVE
Tomato Ringspot Virus	2514	0.503	RH_S005__insert_270	h	1973	POSITIVE	0	NEGATIVE	POSITIVE
Tobacco Ringspot Virus	2570	0.514	RH_S005__insert_270	h	2255	POSITIVE	0	NEGATIVE	POSITIVE
Grapevine red blotch-associated virus	2490	0.498	RH_S005__insert_270	h	2463	POSITIVE	0	NEGATIVE	POSITIVE
Xylella fastidiosa subsp. fastidiosa	2415	0.483	RH_S005__insert_270	h	29	POSITIVE	0	NEGATIVE	POSITIVE
Agrobacterium vitis	2472	0.494	RH_S005__insert_270	h	29854	POSITIVE	0	NEGATIVE	POSITIVE
Candidatus Phytoplasma solani	2485	0.497	RH_S005__insert_270	i	0	NEGATIVE	0	NEGATIVE	POSITIVE
Candidatus Phytoplasma australiense	2470	0.494	RH_S005__insert_270	i	1581	POSITIVE	0	NEGATIVE	POSITIVE
Candidatus Phytoplasma aurantifolia	2433	0.487	RH_S005__insert_270	i	0	NEGATIVE	0	NEGATIVE	POSITIVE
Grapevine Fanleaf Virus	2533	0.507	RH_S005__insert_270	i	2559	POSITIVE	0	NEGATIVE	POSITIVE
Grapevine Virus A	2448	0.49	RH_S005__insert_270	i	638	POSITIVE	0	NEGATIVE	POSITIVE
Grapevine Virus B	2470	0.494	RH_S005__insert_270	i	2567	POSITIVE	0	NEGATIVE	POSITIVE
Grapevine Leafroll-associated virus 1	2498	0.5	RH_S005__insert_270	i	2227	POSITIVE	0	NEGATIVE	POSITIVE
Grapevine Leafroll-associated virus 2	2513	0.503	RH_S005__insert_270	i	1335	POSITIVE	0	NEGATIVE	POSITIVE
Grapevine Leafroll-associated Virus 3	2502	0.5	RH_S005__insert_270	i	1762	POSITIVE	0	NEGATIVE	POSITIVE
Grapevine Leafroll-associated Virus 4(4)	2432	0.486	RH_S005__insert_270	i	2498	POSITIVE	0	NEGATIVE	POSITIVE
Grapevine Leafroll-associated Virus 4(5)	2557	0.511	RH_S005__insert_270	i	0	NEGATIVE	0	NEGATIVE	POSITIVE
Grapevine Leafroll-associated Virus 4(9)	2442	0.488	RH_S005__insert_270	i	0	NEGATIVE	0	NEGATIVE	POSITIVE
Not Found	2472	0.494	RH_S005__insert_270	i	0	NEGATIVE	0	NEGATIVE	POSITIVE
Grapevine Leafroll-associated Virus 4(6)	2530	0.506	RH_S005__insert_270	i	4087	POSITIVE	0	NEGATIVE	POSITIVE
Grapevine Leafroll-associated Virus 4(Pr)	2538	0.508	RH_S005__insert_270	i	0	NEGATIVE	0	NEGATIVE	POSITIVE
Not Found	2496	0.499	RH_S005__insert_270	i	0	NEGATIVE	0	NEGATIVE	POSITIVE
Grapevine Leafroll-associated Virus 4(Car)	2532	0.506	RH_S005__insert_270	i	0	NEGATIVE	0	NEGATIVE	POSITIVE
Grapevine Leafroll-associated Virus 7	2434	0.487	RH_S005__insert_270	i	2434	POSITIVE	0	NEGATIVE	POSITIVE
Grapevine Leafroll-associated Virus 13	2545	0.509	RH_S005__insert_270	i	2545	POSITIVE	0	NEGATIVE	POSITIVE
Arabis Mosaic Virus	2522	0.504	RH_S005__insert_270	i	206	POSITIVE	0	NEGATIVE	POSITIVE
Tomato Ringspot Virus	2445	0.489	RH_S005__insert_270	i	1875	POSITIVE	0	NEGATIVE	POSITIVE
Tobacco Ringspot Virus	2459	0.492	RH_S005__insert_270	i	2178	POSITIVE	0	NEGATIVE	POSITIVE
Grapevine red blotch-associated virus	2471	0.494	RH_S005__insert_270	i	2449	POSITIVE	0	NEGATIVE	POSITIVE
Xylella fastidiosa subsp. fastidiosa	2565	0.513	RH_S005__insert_270	i	25	POSITIVE	0	NEGATIVE	POSITIVE
Agrobacterium vitis	2490	0.498	RH_S005__insert_270	i	29894	POSITIVE	0	NEGATIVE	POSITIVE
Candidatus Phytoplasma solani	2554	0.511	RH_S005__insert_270	j	0	NEGATIVE	0	NEGATIVE	POSITIVE
Candidatus Phytoplasma australiense	2417	0.483	RH_S005__insert_270	j	1509	POSITIVE	0	NEGATIVE	POSITIVE
Candidatus Phytoplasma aurantifolia	2457	0.491	RH_S005__insert_270	j	0	NEGATIVE	0	NEGATIVE	POSITIVE
Grapevine Fanleaf Virus	2502	0.5	RH_S005__insert_270	j	2519	POSITIVE	0	NEGATIVE	POSITIVE
Grapevine Virus A	2471	0.494	RH_S005__insert_270	j	604	POSITIVE	0	NEGATIVE	POSITIVE
Grapevine Virus B	2482	0.496	RH_S005__insert_270	j	2663	POSITIVE	0	NEGATIVE	POSITIVE
Grapevine Leafroll-associated virus 1	2504	0.501	RH_S005__insert_270	j	2239	POSITIVE	0	NEGATIVE	POSITIVE
Grapevine Leafroll-associated virus 2	2440	0.488	RH_S005__insert_270	j	1278	POSITIVE	0	NEGATIVE	POSITIVE
Grapevine Leafroll-associated Virus 3	2480	0.496	RH_S005__insert_270	j	1747	POSITIVE	0	NEGATIVE	POSITIVE
Grapevine Leafroll-associated Virus 4(4)	2462	0.492	RH_S005__insert_270	j	2517	POSITIVE	0	NEGATIVE	POSITIVE
Grapevine Leafroll-associated Virus 4(5)	2534	0.507	RH_S005__insert_270	j	0	NEGATIVE	0	NEGATIVE	POSITIVE
Grapevine Leafroll-associated Virus 4(9)	2455	0.491	RH_S005__insert_270	j	0	NEGATIVE	0	NEGATIVE	POSITIVE
Not Found	2547	0.509	RH_S005__insert_270	j	0	NEGATIVE	0	NEGATIVE	POSITIVE
Grapevine Leafroll-associated Virus 4(6)	2558	0.512	RH_S005__insert_270	j	4089	POSITIVE	0	NEGATIVE	POSITIVE
Grapevine Leafroll-associated Virus 4(Pr)	2513	0.503	RH_S005__insert_270	j	0	NEGATIVE	0	NEGATIVE	POSITIVE
Not Found	2468	0.494	RH_S005__insert_270	j	0	NEGATIVE	0	NEGATIVE	POSITIVE
Grapevine Leafroll-associated Virus 4(Car)	2507	0.501	RH_S005__insert_270	j	0	NEGATIVE	0	NEGATIVE	POSITIVE
Grapevine Leafroll-associated Virus 7	2479	0.496	RH_S005__insert_270	j	2479	POSITIVE	0	NEGATIVE	POSITIVE
Grapevine Leafroll-associated Virus 13	2509	0.502	RH_S005__insert_270	j	2509	POSITIVE	0	NEGATIVE	POSITIVE
Arabis Mosaic Virus	2497	0.499	RH_S005__insert_270	j	232	POSITIVE	0	NEGATIVE	POSITIVE
Tomato Ringspot Virus	2451	0.49	RH_S005__insert_270	j	1900	POSITIVE	0	NEGATIVE	POSITIVE
Tobacco Ringspot Virus	2505	0.501	RH_S005__insert_270	j	2166	POSITIVE	0	NEGATIVE	POSITIVE
Grapevine red blotch-associated virus	2571	0.514	RH_S005__insert_270	j	2558	POSITIVE	0	NEGATIVE	POSITIVE
Xylella fastidiosa subsp. fastidiosa	2525	0.505	RH_S005__insert_270	j	30	POSITIVE	0	NEGATIVE	POSITIVE
Agrobacterium vitis	2446	0.489	RH_S005__insert_270	j	29843	POSITIVE	0	NEGATIVE	POSITIVE
Candidatus Phytoplasma solani	2553	0.511	RL_S001__insert_270	a	0	NEGATIVE	0	NEGATIVE	POSITIVE
Candidatus Phytoplasma australiense	2521	0.504	RL_S001__insert_270	a	1557	POSITIVE	0	NEGATIVE	POSITIVE
Candidatus Phytoplasma aurantifolia	2526	0.505	RL_S001__insert_270	a	0	NEGATIVE	0	NEGATIVE	POSITIVE
Grapevine Fanleaf Virus	2454	0.491	RL_S001__insert_270	a	2468	POSITIVE	0	NEGATIVE	POSITIVE
Grapevine Virus A	2443	0.489	RL_S001__insert_270	a	613	POSITIVE	0	NEGATIVE	POSITIVE
Grapevine Virus B	2586	0.517	RL_S001__insert_270	a	2746	POSITIVE	0	NEGATIVE	POSITIVE
Grapevine Leafroll-associated virus 1	2411	0.482	RL_S001__insert_270	a	2173	POSITIVE	0	NEGATIVE	POSITIVE
Grapevine Leafroll-associated virus 2	2589	0.518	RL_S001__insert_270	a	1357	POSITIVE	0	NEGATIVE	POSITIVE
Grapevine Leafroll-associated Virus 3	2582	0.516	RL_S001__insert_270	a	1774	POSITIVE	0	NEGATIVE	POSITIVE
Grapevine Leafroll-associated Virus 4(4)	2462	0.492	RL_S001__insert_270	a	2532	POSITIVE	0	NEGATIVE	POSITIVE
Grapevine Leafroll-associated Virus 4(5)	2399	0.48	RL_S001__insert_270	a	0	NEGATIVE	0	NEGATIVE	POSITIVE
Grapevine Leafroll-associated Virus 4(9)	2566	0.513	RL_S001__insert_270	a	0	NEGATIVE	0	NEGATIVE	POSITIVE
Not Found	2534	0.507	RL_S001__insert_270	a	0	NEGATIVE	0	NEGATIVE	POSITIVE
Grapevine Leafroll-associated Virus 4(6)	2462	0.492	RL_S001__insert_270	a	3959	POSITIVE	0	NEGATIVE	POSITIVE
Grapevine Leafroll-associated Virus 4(Pr)	2526	0.505	RL_S001__insert_270	a	0	NEGATIVE	0	NEGATIVE	POSITIVE
Not Found	2497	0.499	RL_S001__insert_270	a	0	NEGATIVE	0	NEGATIVE	POSITIVE
Grapevine Leafroll-associated Virus 4(Car)	2480	0.496	RL_S001__insert_270	a	0	NEGATIVE	0	NEGATIVE	POSITIVE
Grapevine Leafroll-associated Virus 7	2537	0.507	RL_S001__insert_270	a	2536	POSITIVE	0	NEGATIVE	POSITIVE
Grapevine Leafroll-associated Virus 13	2511	0.502	RL_S001__insert_270	a	2511	POSITIVE	0	NEGATIVE	POSITIVE
Arabis Mosaic Virus	2472	0.494	RL_S001__insert_270	a	200	POSITIVE	0	NEGATIVE	POSITIVE
Tomato Ringspot Virus	2451	0.49	RL_S001__insert_270	a	1898	POSITIVE	0	NEGATIVE	POSITIVE
Tobacco Ringspot Virus	2462	0.492	RL_S001__insert_270	a	2133	POSITIVE	0	NEGATIVE	POSITIVE
Grapevine red blotch-associated virus	2479	0.496	RL_S001__insert_270	a	2461	POSITIVE	0	NEGATIVE	POSITIVE
Xylella fastidiosa subsp. fastidiosa	2431	0.486	RL_S001__insert_270	a	154	POSITIVE	0	NEGATIVE	POSITIVE
Agrobacterium vitis	2500	0.5	RL_S001__insert_270	a	3166	POSITIVE	0	NEGATIVE	POSITIVE
Candidatus Phytoplasma solani	2407	0.481	RL_S001__insert_270	b	0	NEGATIVE	0	NEGATIVE	POSITIVE
Candidatus Phytoplasma australiense	2462	0.492	RL_S001__insert_270	b	1523	POSITIVE	0	NEGATIVE	POSITIVE
Candidatus Phytoplasma aurantifolia	2412	0.482	RL_S001__insert_270	b	0	NEGATIVE	0	NEGATIVE	POSITIVE
Grapevine Fanleaf Virus	2497	0.499	RL_S001__insert_270	b	2520	POSITIVE	0	NEGATIVE	POSITIVE
Grapevine Virus A	2421	0.484	RL_S001__insert_270	b	638	POSITIVE	0	NEGATIVE	POSITIVE
Grapevine Virus B	2492	0.498	RL_S001__insert_270	b	2638	POSITIVE	0	NEGATIVE	POSITIVE
Grapevine Leafroll-associated virus 1	2540	0.508	RL_S001__insert_270	b	2288	POSITIVE	0	NEGATIVE	POSITIVE
Grapevine Leafroll-associated virus 2	2523	0.505	RL_S001__insert_270	b	1298	POSITIVE	0	NEGATIVE	POSITIVE
Grapevine Leafroll-associated Virus 3	2540	0.508	RL_S001__insert_270	b	1775	POSITIVE	0	NEGATIVE	POSITIVE
Grapevine Leafroll-associated Virus 4(4)	2474	0.495	RL_S001__insert_270	b	2545	POSITIVE	0	NEGATIVE	POSITIVE
Grapevine Leafroll-associated Virus 4(5)	2523	0.505	RL_S001__insert_270	b	0	NEGATIVE	0	NEGATIVE	POSITIVE
Grapevine Leafroll-associated Virus 4(9)	2407	0.481	RL_S001__insert_270	b	0	NEGATIVE	0	NEGATIVE	POSITIVE
Not Found	2479	0.496	RL_S001__insert_270	b	0	NEGATIVE	0	NEGATIVE	POSITIVE
Grapevine Leafroll-associated Virus 4(6)	2492	0.498	RL_S001__insert_270	b	4059	POSITIVE	0	NEGATIVE	POSITIVE
Grapevine Leafroll-associated Virus 4(Pr)	2461	0.492	RL_S001__insert_270	b	0	NEGATIVE	0	NEGATIVE	POSITIVE
Not Found	2493	0.499	RL_S001__insert_270	b	0	NEGATIVE	0	NEGATIVE	POSITIVE
Grapevine Leafroll-associated Virus 4(Car)	2591	0.518	RL_S001__insert_270	b	0	NEGATIVE	0	NEGATIVE	POSITIVE
Grapevine Leafroll-associated Virus 7	2491	0.498	RL_S001__insert_270	b	2491	POSITIVE	0	NEGATIVE	POSITIVE
Grapevine Leafroll-associated Virus 13	2461	0.492	RL_S001__insert_270	b	2461	POSITIVE	0	NEGATIVE	POSITIVE
Arabis Mosaic Virus	2573	0.515	RL_S001__insert_270	b	226	POSITIVE	0	NEGATIVE	POSITIVE
Tomato Ringspot Virus	2505	0.501	RL_S001__insert_270	b	1911	POSITIVE	0	NEGATIVE	POSITIVE
Tobacco Ringspot Virus	2424	0.485	RL_S001__insert_270	b	2127	POSITIVE	0	NEGATIVE	POSITIVE
Grapevine red blotch-associated virus	2571	0.514	RL_S001__insert_270	b	2552	POSITIVE	0	NEGATIVE	POSITIVE
Xylella fastidiosa subsp. fastidiosa	2486	0.497	RL_S001__insert_270	b	146	POSITIVE	0	NEGATIVE	POSITIVE
Agrobacterium vitis	2446	0.489	RL_S001__insert_270	b	3137	POSITIVE	0	NEGATIVE	POSITIVE
Candidatus Phytoplasma solani	2525	0.505	RL_S001__insert_270	c	0	NEGATIVE	0	NEGATIVE	POSITIVE
Candidatus Phytoplasma australiense	2500	0.5	RL_S001__insert_270	c	1569	POSITIVE	0	NEGATIVE	POSITIVE
Candidatus Phytoplasma aurantifolia	2619	0.524	RL_S001__insert_270	c	0	NEGATIVE	0	NEGATIVE	POSITIVE
Grapevine Fanleaf Virus	2497	0.499	RL_S001__insert_270	c	2510	POSITIVE	0	NEGATIVE	POSITIVE
Grapevine Virus A	2565	0.513	RL_S001__insert_270	c	630	POSITIVE	0	NEGATIVE	POSITIVE
Grapevine Virus B	2498	0.5	RL_S001__insert_270	c	2731	POSITIVE	0	NEGATIVE	POSITIVE
Grapevine Leafroll-associated virus 1	2534	0.507	RL_S001__insert_270	c	2278	POSITIVE	0	NEGATIVE	POSITIVE
Grapevine Leafroll-associated virus 2	2446	0.489	RL_S001__insert_270	c	1314	POSITIVE	0	NEGATIVE	POSITIVE
Grapevine Leafroll-associated Virus 3	2490	0.498	RL_S001__insert_270	c	1715	POSITIVE	0	NEGATIVE	POSITIVE
Grapevine Leafroll-associated Virus 4(4)	2413	0.483	RL_S001__insert_270	c	2500	POSITIVE	0	NEGATIVE	POSITIVE
Grapevine Leafroll-associated Virus 4(5)	2481	0.496	RL_S001__insert_270	c	0	NEGATIVE	0	NEGATIVE	POSITIVE
Grapevine Leafroll-associated Virus 4(9)	2574	0.515	RL_S001__insert_270	c	0	NEGATIVE	0	NEGATIVE	POSITIVE
Not Found	2588	0.518	RL_S001__insert_270	c	0	NEGATIVE	0	NEGATIVE	POSITIVE
Grapevine Leafroll-associated Virus 4(6)	2655	0.531	RL_S001__insert_270	c	4201	POSITIVE	0	NEGATIVE	POSITIVE
Grapevine Leafroll-associated Virus 4(Pr)	2507	0.501	RL_S001__insert_270	c	0	NEGATIVE	0	NEGATIVE	POSITIVE
Not Found	2466	0.493	RL_S001__insert_270	c	0	NEGATIVE	0	NEGATIVE	POSITIVE
Grapevine Leafroll-associated Virus 4(Car)	2556	0.511	RL_S001__insert_270	c	0	NEGATIVE	0	NEGATIVE	POSITIVE
Grapevine Leafroll-associated Virus 7	2536	0.507	RL_S001__insert_270	c	2536	POSITIVE	0	NEGATIVE	POSITIVE
Grapevine Leafroll-associated Virus 13	2501	0.5	RL_S001__insert_270	c	2501	POSITIVE	0	NEGATIVE	POSITIVE
Arabis Mosaic Virus	2513	0.503	RL_S001__insert_270	c	219	POSITIVE	0	NEGATIVE	POSITIVE
Tomato Ringspot Virus	2454	0.491	RL_S001__insert_270	c	1835	POSITIVE	0	NEGATIVE	POSITIVE
Tobacco Ringspot Virus	2478	0.496	RL_S001__insert_270	c	2184	POSITIVE	0	NEGATIVE	POSITIVE
Grapevine red blotch-associated virus	2565	0.513	RL_S001__insert_270	c	2547	POSITIVE	0	NEGATIVE	POSITIVE
Xylella fastidiosa subsp. fastidiosa	2576	0.515	RL_S001__insert_270	c	139	POSITIVE	0	NEGATIVE	POSITIVE
Agrobacterium vitis	2486	0.497	RL_S001__insert_270	c	3153	POSITIVE	0	NEGATIVE	POSITIVE
Candidatus Phytoplasma solani	2433	0.487	RL_S001__insert_270	d	0	NEGATIVE	0	NEGATIVE	POSITIVE
Candidatus Phytoplasma australiense	2529	0.506	RL_S001__insert_270	d	1592	POSITIVE	0	NEGATIVE	POSITIVE
Candidatus Phytoplasma aurantifolia	2419	0.484	RL_S001__insert_270	d	0	NEGATIVE	0	NEGATIVE	POSITIVE
Grapevine Fanleaf Virus	2506	0.501	RL_S001__insert_270	d	2526	POSITIVE	0	NEGATIVE	POSITIVE
Grapevine Virus A	2537	0.507	RL_S001__insert_270	d	637	POSITIVE	0	NEGATIVE	POSITIVE
Grapevine Virus B	2506	0.501	RL_S001__insert_270	d	2755	POSITIVE	0	NEGATIVE	POSITIVE
Grapevine Leafroll-associated virus 1	2567	0.513	RL_S001__insert_270	d	2311	POSITIVE	0	NEGATIVE	POSITIVE
Grapevine Leafroll-associated virus 2	2490	0.498	RL_S001__insert_270	d	1316	POSITIVE	0	NEGATIVE	POSITIVE
Grapevine Leafroll-associated Virus 3	2545	0.509	RL_S001__insert_270	d	1759	POSITIVE	0	NEGATIVE	POSITIVE
Grapevine Leafroll-associated Virus 4(4)	2425	0.485	RL_S001__insert_270	d	2485	POSITIVE	0	NEGATIVE	POSITIVE
Grapevine Leafroll-associated Virus 4(5)	2487	0.497	RL_S001__insert_270	d	0	NEGATIVE	0	NEGATIVE	POSITIVE
Grapevine Leafroll-associated Virus 4(9)	2456	0.491	RL_S001__insert_270	d	0	NEGATIVE	0	NEGATIVE	POSITIVE
Not Found	2455	0.491	RL_S001__insert_270	d	0	NEGATIVE	0	NEGATIVE	POSITIVE
Grapevine Leafroll-associated Virus 4(6)	2467	0.493	RL_S001__insert_270	d	4007	POSITIVE	0	NEGATIVE	POSITIVE
Grapevine Leafroll-associated Virus 4(Pr)	2510	0.502	RL_S001__insert_270	d	0	NEGATIVE	0	NEGATIVE	POSITIVE
Not Found	2515	0.503	RL_S001__insert_270	d	0	NEGATIVE	0	NEGATIVE	POSITIVE
Grapevine Leafroll-associated Virus 4(Car)	2497	0.499	RL_S001__insert_270	d	0	NEGATIVE	0	NEGATIVE	POSITIVE
Grapevine Leafroll-associated Virus 7	2385	0.477	RL_S001__insert_270	d	2385	POSITIVE	0	NEGATIVE	POSITIVE
Grapevine Leafroll-associated Virus 13	2584	0.517	RL_S001__insert_270	d	2584	POSITIVE	0	NEGATIVE	POSITIVE
Arabis Mosaic Virus	2543	0.509	RL_S001__insert_270	d	229	POSITIVE	0	NEGATIVE	POSITIVE
Tomato Ringspot Virus	2493	0.499	RL_S001__insert_270	d	1937	POSITIVE	0	NEGATIVE	POSITIVE
Tobacco Ringspot Virus	2466	0.493	RL_S001__insert_270	d	2157	POSITIVE	0	NEGATIVE	POSITIVE
Grapevine red blotch-associated virus	2511	0.502	RL_S001__insert_270	d	2478	POSITIVE	0	NEGATIVE	POSITIVE
Xylella fastidiosa subsp. fastidiosa	2501	0.5	RL_S001__insert_270	d	141	POSITIVE	0	NEGATIVE	POSITIVE
Agrobacterium vitis	2459	0.492	RL_S001__insert_270	d	3123	POSITIVE	0	NEGATIVE	POSITIVE
Candidatus Phytoplasma solani	2490	0.498	RL_S001__insert_270	e	0	NEGATIVE	0	NEGATIVE	POSITIVE
Candidatus Phytoplasma australiense	2512	0.502	RL_S001__insert_270	e	1630	POSITIVE	0	NEGATIVE	POSITIVE
Candidatus Phytoplasma aurantifolia	2568	0.514	RL_S001__insert_270	e	0	NEGATIVE	0	NEGATIVE	POSITIVE
Grapevine Fanleaf Virus	2529	0.506	RL_S001__insert_270	e	2542	POSITIVE	0	NEGATIVE	POSITIVE
Grapevine Virus A	2540	0.508	RL_S001__insert_270	e	627	POSITIVE	0	NEGATIVE	POSITIVE
Grapevine Virus B	2538	0.508	RL_S001__insert_270	e	2811	POSITIVE	0	NEGATIVE	POSITIVE
Grapevine Leafroll-associated virus 1	2511	0.502	RL_S001__insert_270	e	2239	POSITIVE	0	NEGATIVE	POSITIVE
Grapevine Leafroll-associated virus 2	2440	0.488	RL_S001__insert_270	e	1318	POSITIVE	0	NEGATIVE	POSITIVE
Grapevine Leafroll-associated Virus 3	2536	0.507	RL_S001__insert_270	e	1747	POSITIVE	0	NEGATIVE	POSITIVE
Grapevine Leafroll-associated Virus 4(4)	2411	0.482	RL_S001__insert_270	e	2475	POSITIVE	0	NEGATIVE	POSITIVE
Grapevine Leafroll-associated Virus 4(5)	2412	0.482	RL_S001__insert_270	e	0	NEGATIVE	0	NEGATIVE	POSITIVE
Grapevine Leafroll-associated Virus 4(9)	2470	0.494	RL_S001__insert_270	e	0	NEGATIVE	0	NEGATIVE	POSITIVE
Not Found	2600	0.52	RL_S001__insert_270	e	0	NEGATIVE	0	NEGATIVE	POSITIVE
Grapevine Leafroll-associated Virus 4(6)	2438	0.488	RL_S001__insert_270	e	3968	POSITIVE	0	NEGATIVE	POSITIVE
Grapevine Leafroll-associated Virus 4(Pr)	2505	0.501	RL_S001__insert_270	e	0	NEGATIVE	0	NEGATIVE	POSITIVE
Not Found	2410	0.482	RL_S001__insert_270	e	0	NEGATIVE	0	NEGATIVE	POSITIVE
Grapevine Leafroll-associated Virus 4(Car)	2500	0.5	RL_S001__insert_270	e	0	NEGATIVE	0	NEGATIVE	POSITIVE
Grapevine Leafroll-associated Virus 7	2573	0.515	RL_S001__insert_270	e	2573	POSITIVE	0	NEGATIVE	POSITIVE
Grapevine Leafroll-associated Virus 13	2464	0.493	RL_S001__insert_270	e	2464	POSITIVE	0	NEGATIVE	POSITIVE
Arabis Mosaic Virus	2529	0.506	RL_S001__insert_270	e	212	POSITIVE	0	NEGATIVE	POSITIVE
Tomato Ringspot Virus	2541	0.508	RL_S001__insert_270	e	1971	POSITIVE	0	NEGATIVE	POSITIVE
Tobacco Ringspot Virus	2423	0.485	RL_S001__insert_270	e	2118	POSITIVE	0	NEGATIVE	POSITIVE
Grapevine red blotch-associated virus	2503	0.501	RL_S001__insert_270	e	2480	POSITIVE	0	NEGATIVE	POSITIVE
Xylella fastidiosa subsp. fastidiosa	2501	0.5	RL_S001__insert_270	e	139	POSITIVE	0	NEGATIVE	POSITIVE
Agrobacterium vitis	2442	0.488	RL_S001__insert_270	e	3108	POSITIVE	0	NEGATIVE	POSITIVE
Candidatus Phytoplasma solani	2482	0.496	RL_S001__insert_270	f	0	NEGATIVE	0	NEGATIVE	POSITIVE
Candidatus Phytoplasma australiense	2547	0.509	RL_S001__insert_270	f	1595	POSITIVE	0	NEGATIVE	POSITIVE
Candidatus Phytoplasma aurantifolia	2486	0.497	RL_S001__insert_270	f	0	NEGATIVE	0	NEGATIVE	POSITIVE
Grapevine Fanleaf Virus	2486	0.497	RL_S001__insert_270	f	2504	POSITIVE	0	NEGATIVE	POSITIVE
Grapevine Virus A	2424	0.485	RL_S001__insert_270	f	611	POSITIVE	0	NEGATIVE	POSITIVE
Grapevine Virus B	2441	0.488	RL_S001__insert_270	f	2630	POSITIVE	0	NEGATIVE	POSITIVE
Grapevine Leafroll-associated virus 1	2468	0.494	RL_S001__insert_270	f	2223	POSITIVE	0	NEGATIVE	POSITIVE
Grapevine Leafroll-associated virus 2	2510	0.502	RL_S001__insert_270	f	1340	POSITIVE	0	NEGATIVE	POSITIVE
Grapevine Leafroll-associated Virus 3	2491	0.498	RL_S001__insert_270	f	1705	POSITIVE	0	NEGATIVE	POSITIVE
Grapevine Leafroll-associated Virus 4(4)	2405	0.481	RL_S001__insert_270	f	2469	POSITIVE	0	NEGATIVE	POSITIVE
Grapevine Leafroll-associated Virus 4(5)	2478	0.496	RL_S001__insert_270	f	0	NEGATIVE	0	NEGATIVE	POSITIVE
Grapevine Leafroll-associated Virus 4(9)	2530	0.506	RL_S001__insert_270	f	0	NEGATIVE	0	NEGATIVE	POSITIVE
Not Found	2581	0.516	RL_S001__insert_270	f	0	NEGATIVE	0	NEGATIVE	POSITIVE
Grapevine Leafroll-associated Virus 4(6)	2464	0.493	RL_S001__insert_270	f	4058	POSITIVE	0	NEGATIVE	POSITIVE
Grapevine Leafroll-associated Virus 4(Pr)	2532	0.506	RL_S001__insert_270	f	0	NEGATIVE	0	NEGATIVE	POSITIVE
Not Found	2541	0.508	RL_S001__insert_270	f	0	NEGATIVE	0	NEGATIVE	POSITIVE
Grapevine Leafroll-associated Virus 4(Car)	2492	0.498	RL_S001__insert_270	f	0	NEGATIVE	0	NEGATIVE	POSITIVE
Grapevine Leafroll-associated Virus 7	2505	0.501	RL_S001__insert_270	f	2504	POSITIVE	0	NEGATIVE	POSITIVE
Grapevine Leafroll-associated Virus 13	2470	0.494	RL_S001__insert_270	f	2470	POSITIVE	0	NEGATIVE	POSITIVE
Arabis Mosaic Virus	2393	0.479	RL_S001__insert_270	f	213	POSITIVE	0	NEGATIVE	POSITIVE
Tomato Ringspot Virus	2496	0.499	RL_S001__insert_270	f	1933	POSITIVE	0	NEGATIVE	POSITIVE
Tobacco Ringspot Virus	2511	0.502	RL_S001__insert_270	f	2197	POSITIVE	0	NEGATIVE	POSITIVE
Grapevine red blotch-associated virus	2480	0.496	RL_S001__insert_270	f	2457	POSITIVE	0	NEGATIVE	POSITIVE
Xylella fastidiosa subsp. fastidiosa	2446	0.489	RL_S001__insert_270	f	140	POSITIVE	0	NEGATIVE	POSITIVE
Agrobacterium vitis	2567	0.513	RL_S001__insert_270	f	3211	POSITIVE	0	NEGATIVE	POSITIVE
Candidatus Phytoplasma solani	2547	0.509	RL_S001__insert_270	g	0	NEGATIVE	0	NEGATIVE	POSITIVE
Candidatus Phytoplasma australiense	2578	0.516	RL_S001__insert_270	g	1629	POSITIVE	0	NEGATIVE	POSITIVE
Candidatus Phytoplasma aurantifolia	2501	0.5	RL_S001__insert_270	g	0	NEGATIVE	0	NEGATIVE	POSITIVE
Grapevine Fanleaf Virus	2471	0.494	RL_S001__insert_270	g	2481	POSITIVE	0	NEGATIVE	POSITIVE
Grapevine Virus A	2467	0.493	RL_S001__insert_270	g	638	POSITIVE	0	NEGATIVE	POSITIVE
Grapevine Virus B	2513	0.503	RL_S001__insert_270	g	2691	POSITIVE	0	NEGATIVE	POSITIVE
Grapevine Leafroll-associated virus 1	2548	0.51	RL_S001__insert_270	g	2273	POSITIVE	0	NEGATIVE	POSITIVE
Grapevine Leafroll-associated virus 2	2466	0.493	RL_S001__insert_270	g	1304	POSITIVE	0	NEGATIVE	POSITIVE
Grapevine Leafroll-associated Virus 3	2478	0.496	RL_S001__insert_270	g	1702	POSITIVE	0	NEGATIVE	POSITIVE
Grapevine Leafroll-associated Virus 4(4)	2393	0.479	RL_S001__insert_270	g	2458	POSITIVE	0	NEGATIVE	POSITIVE
Grapevine Leafroll-associated Virus 4(5)	2539	0.508	RL_S001__insert_270	g	0	NEGATIVE	0	NEGATIVE	POSITIVE
Grapevine Leafroll-associated Virus 4(9)	2438	0.488	RL_S001__insert_270	g	0	NEGATIVE	0	NEGATIVE	POSITIVE
Not Found	2438	0.488	RL_S001__insert_270	g	0	NEGATIVE	0	NEGATIVE	POSITIVE
Grapevine Leafroll-associated Virus 4(6)	2440	0.488	RL_S001__insert_270	g	3998	POSITIVE	0	NEGATIVE	POSITIVE
Grapevine Leafroll-associated Virus 4(Pr)	2456	0.491	RL_S001__insert_270	g	0	NEGATIVE	0	NEGATIVE	POSITIVE
Not Found	2423	0.485	RL_S001__insert_270	g	0	NEGATIVE	0	NEGATIVE	POSITIVE
Grapevine Leafroll-associated Virus 4(Car)	2519	0.504	RL_S001__insert_270	g	0	NEGATIVE	0	NEGATIVE	POSITIVE
Grapevine Leafroll-associated Virus 7	2440	0.488	RL_S001__insert_270	g	2438	POSITIVE	0	NEGATIVE	POSITIVE
Grapevine Leafroll-associated Virus 13	2490	0.498	RL_S001__insert_270	g	2490	POSITIVE	0	NEGATIVE	POSITIVE
Arabis Mosaic Virus	2458	0.492	RL_S001__insert_270	g	187	POSITIVE	0	NEGATIVE	POSITIVE
Tomato Ringspot Virus	2484	0.497	RL_S001__insert_270	g	1857	POSITIVE	0	NEGATIVE	POSITIVE
Tobacco Ringspot Virus	2434	0.487	RL_S001__insert_270	g	2113	POSITIVE	0	NEGATIVE	POSITIVE
Grapevine red blotch-associated virus	2444	0.489	RL_S001__insert_270	g	2417	POSITIVE	0	NEGATIVE	POSITIVE
Xylella fastidiosa subsp. fastidiosa	2542	0.508	RL_S001__insert_270	g	150	POSITIVE	0	NEGATIVE	POSITIVE
Agrobacterium vitis	2439	0.488	RL_S001__insert_270	g	3118	POSITIVE	0	NEGATIVE	POSITIVE
Candidatus Phytoplasma solani	2462	0.492	RL_S001__insert_270	h	0	NEGATIVE	0	NEGATIVE	POSITIVE
Candidatus Phytoplasma australiense	2474	0.495	RL_S001__insert_270	h	1455	POSITIVE	0	NEGATIVE	POSITIVE
Candidatus Phytoplasma aurantifolia	2465	0.493	RL_S001__insert_270	h	0	NEGATIVE	0	NEGATIVE	POSITIVE
Grapevine Fanleaf Virus	2481	0.496	RL_S001__insert_270	h	2494	POSITIVE	0	NEGATIVE	POSITIVE
Grapevine Virus A	2503	0.501	RL_S001__insert_270	h	643	POSITIVE	0	NEGATIVE	POSITIVE
Grapevine Virus B	2526	0.505	RL_S001__insert_270	h	2767	POSITIVE	0	NEGATIVE	POSITIVE
Grapevine Leafroll-associated virus 1	2532	0.506	RL_S001__insert_270	h	2271	POSITIVE	0	NEGATIVE	POSITIVE
Grapevine Leafroll-associated virus 2	2452	0.49	RL_S001__insert_270	h	1316	POSITIVE	0	NEGATIVE	POSITIVE
Grapevine Leafroll-associated Virus 3	2532	0.506	RL_S001__insert_270	h	1776	POSITIVE	0	NEGATIVE	POSITIVE
Grapevine Leafroll-associated Virus 4(4)	2550	0.51	RL_S001__insert_270	h	2625	POSITIVE	0	NEGATIVE	POSITIVE
Grapevine Leafroll-associated Virus 4(5)	2456	0.491	RL_S001__insert_270	h	0	NEGATIVE	0	NEGATIVE	POSITIVE
Grapevine Leafroll-associated Virus 4(9)	2509	0.502	RL_S001__insert_270	h	0	NEGATIVE	0	NEGATIVE	POSITIVE
Not Found	2456	0.491	RL_S001__insert_270	h	0	NEGATIVE	0	NEGATIVE	POSITIVE
Grapevine Leafroll-associated Virus 4(6)	2424	0.485	RL_S001__insert_270	h	3941	POSITIVE	0	NEGATIVE	POSITIVE
Grapevine Leafroll-associated Virus 4(Pr)	2449	0.49	RL_S001__insert_270	h	0	NEGATIVE	0	NEGATIVE	POSITIVE
Not Found	2486	0.497	RL_S001__insert_270	h	0	NEGATIVE	0	NEGATIVE	POSITIVE
Grapevine Leafroll-associated Virus 4(Car)	2494	0.499	RL_S001__insert_270	h	0	NEGATIVE	0	NEGATIVE	POSITIVE
Grapevine Leafroll-associated Virus 7	2561	0.512	RL_S001__insert_270	h	2557	POSITIVE	0	NEGATIVE	POSITIVE
Grapevine Leafroll-associated Virus 13	2500	0.5	RL_S001__insert_270	h	2500	POSITIVE	0	NEGATIVE	POSITIVE
Arabis Mosaic Virus	2503	0.501	RL_S001__insert_270	h	211	POSITIVE	0	NEGATIVE	POSITIVE
Tomato Ringspot Virus	2514	0.503	RL_S001__insert_270	h	1973	POSITIVE	0	NEGATIVE	POSITIVE
Tobacco Ringspot Virus	2570	0.514	RL_S001__insert_270	h	2255	POSITIVE	0	NEGATIVE	POSITIVE
Grapevine red blotch-associated virus	2490	0.498	RL_S001__insert_270	h	2463	POSITIVE	0	NEGATIVE	POSITIVE
Xylella fastidiosa subsp. fastidiosa	2415	0.483	RL_S001__insert_270	h	140	POSITIVE	0	NEGATIVE	POSITIVE
Agrobacterium vitis	2472	0.494	RL_S001__insert_270	h	3121	POSITIVE	0	NEGATIVE	POSITIVE
Candidatus Phytoplasma solani	2485	0.497	RL_S001__insert_270	i	0	NEGATIVE	0	NEGATIVE	POSITIVE
Candidatus Phytoplasma australiense	2470	0.494	RL_S001__insert_270	i	1573	POSITIVE	0	NEGATIVE	POSITIVE
Candidatus Phytoplasma aurantifolia	2433	0.487	RL_S001__insert_270	i	0	NEGATIVE	0	NEGATIVE	POSITIVE
Grapevine Fanleaf Virus	2533	0.507	RL_S001__insert_270	i	2559	POSITIVE	0	NEGATIVE	POSITIVE
Grapevine Virus A	2448	0.49	RL_S001__insert_270	i	638	POSITIVE	0	NEGATIVE	POSITIVE
Grapevine Virus B	2470	0.494	RL_S001__insert_270	i	2567	POSITIVE	0	NEGATIVE	POSITIVE
Grapevine Leafroll-associated virus 1	2498	0.5	RL_S001__insert_270	i	2227	POSITIVE	0	NEGATIVE	POSITIVE
Grapevine Leafroll-associated virus 2	2513	0.503	RL_S001__insert_270	i	1335	POSITIVE	0	NEGATIVE	POSITIVE
Grapevine Leafroll-associated Virus 3	2502	0.5	RL_S001__insert_270	i	1762	POSITIVE	0	NEGATIVE	POSITIVE
Grapevine Leafroll-associated Virus 4(4)	2432	0.486	RL_S001__insert_270	i	2498	POSITIVE	0	NEGATIVE	POSITIVE
Grapevine Leafroll-associated Virus 4(5)	2557	0.511	RL_S001__insert_270	i	0	NEGATIVE	0	NEGATIVE	POSITIVE
Grapevine Leafroll-associated Virus 4(9)	2442	0.488	RL_S001__insert_270	i	0	NEGATIVE	0	NEGATIVE	POSITIVE
Not Found	2472	0.494	RL_S001__insert_270	i	0	NEGATIVE	0	NEGATIVE	POSITIVE
Grapevine Leafroll-associated Virus 4(6)	2530	0.506	RL_S001__insert_270	i	4087	POSITIVE	0	NEGATIVE	POSITIVE
Grapevine Leafroll-associated Virus 4(Pr)	2538	0.508	RL_S001__insert_270	i	0	NEGATIVE	0	NEGATIVE	POSITIVE
Not Found	2496	0.499	RL_S001__insert_270	i	0	NEGATIVE	0	NEGATIVE	POSITIVE
Grapevine Leafroll-associated Virus 4(Car)	2532	0.506	RL_S001__insert_270	i	0	NEGATIVE	0	NEGATIVE	POSITIVE
Grapevine Leafroll-associated Virus 7	2434	0.487	RL_S001__insert_270	i	2434	POSITIVE	0	NEGATIVE	POSITIVE
Grapevine Leafroll-associated Virus 13	2545	0.509	RL_S001__insert_270	i	2545	POSITIVE	0	NEGATIVE	POSITIVE
Arabis Mosaic Virus	2522	0.504	RL_S001__insert_270	i	206	POSITIVE	0	NEGATIVE	POSITIVE
Tomato Ringspot Virus	2445	0.489	RL_S001__insert_270	i	1875	POSITIVE	0	NEGATIVE	POSITIVE
Tobacco Ringspot Virus	2459	0.492	RL_S001__insert_270	i	2178	POSITIVE	0	NEGATIVE	POSITIVE
Grapevine red blotch-associated virus	2471	0.494	RL_S001__insert_270	i	2449	POSITIVE	0	NEGATIVE	POSITIVE
Xylella fastidiosa subsp. fastidiosa	2565	0.513	RL_S001__insert_270	i	136	POSITIVE	0	NEGATIVE	POSITIVE
Agrobacterium vitis	2490	0.498	RL_S001__insert_270	i	3161	POSITIVE	0	NEGATIVE	POSITIVE
Candidatus Phytoplasma solani	2554	0.511	RL_S001__insert_270	j	0	NEGATIVE	0	NEGATIVE	POSITIVE
Candidatus Phytoplasma australiense	2417	0.483	RL_S001__insert_270	j	1501	POSITIVE	0	NEGATIVE	POSITIVE
Candidatus Phytoplasma aurantifolia	2457	0.491	RL_S001__insert_270	j	0	NEGATIVE	0	NEGATIVE	POSITIVE
Grapevine Fanleaf Virus	2502	0.5	RL_S001__insert_270	j	2519	POSITIVE	0	NEGATIVE	POSITIVE
Grapevine Virus A	2471	0.494	RL_S001__insert_270	j	604	POSITIVE	0	NEGATIVE	POSITIVE
Grapevine Virus B	2482	0.496	RL_S001__insert_270	j	2663	POSITIVE	0	NEGATIVE	POSITIVE
Grapevine Leafroll-associated virus 1	2504	0.501	RL_S001__insert_270	j	2239	POSITIVE	0	NEGATIVE	POSITIVE
Grapevine Leafroll-associated virus 2	2440	0.488	RL_S001__insert_270	j	1278	POSITIVE	0	NEGATIVE	POSITIVE
Grapevine Leafroll-associated Virus 3	2480	0.496	RL_S001__insert_270	j	1747	POSITIVE	0	NEGATIVE	POSITIVE
Grapevine Leafroll-associated Virus 4(4)	2462	0.492	RL_S001__insert_270	j	2517	POSITIVE	0	NEGATIVE	POSITIVE
Grapevine Leafroll-associated Virus 4(5)	2534	0.507	RL_S001__insert_270	j	0	NEGATIVE	0	NEGATIVE	POSITIVE
Grapevine Leafroll-associated Virus 4(9)	2455	0.491	RL_S001__insert_270	j	0	NEGATIVE	0	NEGATIVE	POSITIVE
Not Found	2547	0.509	RL_S001__insert_270	j	0	NEGATIVE	0	NEGATIVE	POSITIVE
Grapevine Leafroll-associated Virus 4(6)	2558	0.512	RL_S001__insert_270	j	4089	POSITIVE	0	NEGATIVE	POSITIVE
Grapevine Leafroll-associated Virus 4(Pr)	2513	0.503	RL_S001__insert_270	j	0	NEGATIVE	0	NEGATIVE	POSITIVE
Not Found	2468	0.494	RL_S001__insert_270	j	0	NEGATIVE	0	NEGATIVE	POSITIVE
Grapevine Leafroll-associated Virus 4(Car)	2507	0.501	RL_S001__insert_270	j	0	NEGATIVE	0	NEGATIVE	POSITIVE
Grapevine Leafroll-associated Virus 7	2479	0.496	RL_S001__insert_270	j	2479	POSITIVE	0	NEGATIVE	POSITIVE
Grapevine Leafroll-associated Virus 13	2509	0.502	RL_S001__insert_270	j	2509	POSITIVE	0	NEGATIVE	POSITIVE
Arabis Mosaic Virus	2497	0.499	RL_S001__insert_270	j	232	POSITIVE	0	NEGATIVE	POSITIVE
Tomato Ringspot Virus	2451	0.49	RL_S001__insert_270	j	1900	POSITIVE	0	NEGATIVE	POSITIVE
Tobacco Ringspot Virus	2505	0.501	RL_S001__insert_270	j	2166	POSITIVE	0	NEGATIVE	POSITIVE
Grapevine red blotch-associated virus	2571	0.514	RL_S001__insert_270	j	2558	POSITIVE	0	NEGATIVE	POSITIVE
Xylella fastidiosa subsp. fastidiosa	2525	0.505	RL_S001__insert_270	j	141	POSITIVE	0	NEGATIVE	POSITIVE
Agrobacterium vitis	2446	0.489	RL_S001__insert_270	j	3110	POSITIVE	0	NEGATIVE	POSITIVE
Candidatus Phytoplasma solani	2553	0.511	RM1_S001__insert_5000	a	0	NEGATIVE	0	NEGATIVE	POSITIVE
Candidatus Phytoplasma australiense	2521	0.504	RM1_S001__insert_5000	a	1542	POSITIVE	0	NEGATIVE	POSITIVE
Candidatus Phytoplasma aurantifolia	2526	0.505	RM1_S001__insert_5000	a	0	NEGATIVE	0	NEGATIVE	POSITIVE
Grapevine Fanleaf Virus	2454	0.491	RM1_S001__insert_5000	a	2468	POSITIVE	0	NEGATIVE	POSITIVE
Grapevine Virus A	2443	0.489	RM1_S001__insert_5000	a	613	POSITIVE	0	NEGATIVE	POSITIVE
Grapevine Virus B	2586	0.517	RM1_S001__insert_5000	a	2746	POSITIVE	0	NEGATIVE	POSITIVE
Grapevine Leafroll-associated virus 1	2411	0.482	RM1_S001__insert_5000	a	2173	POSITIVE	0	NEGATIVE	POSITIVE
Grapevine Leafroll-associated virus 2	2589	0.518	RM1_S001__insert_5000	a	1357	POSITIVE	0	NEGATIVE	POSITIVE
Grapevine Leafroll-associated Virus 3	2582	0.516	RM1_S001__insert_5000	a	1774	POSITIVE	0	NEGATIVE	POSITIVE
Grapevine Leafroll-associated Virus 4(4)	2462	0.492	RM1_S001__insert_5000	a	2532	POSITIVE	0	NEGATIVE	POSITIVE
Grapevine Leafroll-associated Virus 4(5)	2399	0.48	RM1_S001__insert_5000	a	0	NEGATIVE	0	NEGATIVE	POSITIVE
Grapevine Leafroll-associated Virus 4(9)	2566	0.513	RM1_S001__insert_5000	a	0	NEGATIVE	0	NEGATIVE	POSITIVE
Not Found	2534	0.507	RM1_S001__insert_5000	a	0	NEGATIVE	0	NEGATIVE	POSITIVE
Grapevine Leafroll-associated Virus 4(6)	2462	0.492	RM1_S001__insert_5000	a	3959	POSITIVE	0	NEGATIVE	POSITIVE
Grapevine Leafroll-associated Virus 4(Pr)	2526	0.505	RM1_S001__insert_5000	a	0	NEGATIVE	0	NEGATIVE	POSITIVE
Not Found	2497	0.499	RM1_S001__insert_5000	a	0	NEGATIVE	0	NEGATIVE	POSITIVE
Grapevine Leafroll-associated Virus 4(Car)	2480	0.496	RM1_S001__insert_5000	a	0	NEGATIVE	0	NEGATIVE	POSITIVE
Grapevine Leafroll-associated Virus 7	2537	0.507	RM1_S001__insert_5000	a	2536	POSITIVE	0	NEGATIVE	POSITIVE
Grapevine Leafroll-associated Virus 13	2511	0.502	RM1_S001__insert_5000	a	2511	POSITIVE	0	NEGATIVE	POSITIVE
Arabis Mosaic Virus	2472	0.494	RM1_S001__insert_5000	a	200	POSITIVE	0	NEGATIVE	POSITIVE
Tomato Ringspot Virus	2451	0.49	RM1_S001__insert_5000	a	1898	POSITIVE	0	NEGATIVE	POSITIVE
Tobacco Ringspot Virus	2462	0.492	RM1_S001__insert_5000	a	2133	POSITIVE	0	NEGATIVE	POSITIVE
Grapevine red blotch-associated virus	2479	0.496	RM1_S001__insert_5000	a	2461	POSITIVE	0	NEGATIVE	POSITIVE
Xylella fastidiosa subsp. fastidiosa	2431	0.486	RM1_S001__insert_5000	a	43	POSITIVE	0	NEGATIVE	POSITIVE
Agrobacterium vitis	2500	0.5	RM1_S001__insert_5000	a	5786	POSITIVE	0	NEGATIVE	POSITIVE
Candidatus Phytoplasma solani	2407	0.481	RM1_S001__insert_5000	b	0	NEGATIVE	0	NEGATIVE	POSITIVE
Candidatus Phytoplasma australiense	2462	0.492	RM1_S001__insert_5000	b	1508	POSITIVE	0	NEGATIVE	POSITIVE
Candidatus Phytoplasma aurantifolia	2412	0.482	RM1_S001__insert_5000	b	0	NEGATIVE	0	NEGATIVE	POSITIVE
Grapevine Fanleaf Virus	2497	0.499	RM1_S001__insert_5000	b	2520	POSITIVE	0	NEGATIVE	POSITIVE
Grapevine Virus A	2421	0.484	RM1_S001__insert_5000	b	638	POSITIVE	0	NEGATIVE	POSITIVE
Grapevine Virus B	2492	0.498	RM1_S001__insert_5000	b	2638	POSITIVE	0	NEGATIVE	POSITIVE
Grapevine Leafroll-associated virus 1	2540	0.508	RM1_S001__insert_5000	b	2288	POSITIVE	0	NEGATIVE	POSITIVE
Grapevine Leafroll-associated virus 2	2523	0.505	RM1_S001__insert_5000	b	1298	POSITIVE	0	NEGATIVE	POSITIVE
Grapevine Leafroll-associated Virus 3	2540	0.508	RM1_S001__insert_5000	b	1775	POSITIVE	0	NEGATIVE	POSITIVE
Grapevine Leafroll-associated Virus 4(4)	2474	0.495	RM1_S001__insert_5000	b	2545	POSITIVE	0	NEGATIVE	POSITIVE
Grapevine Leafroll-associated Virus 4(5)	2523	0.505	RM1_S001__insert_5000	b	0	NEGATIVE	0	NEGATIVE	POSITIVE
Grapevine Leafroll-associated Virus 4(9)	2407	0.481	RM1_S001__insert_5000	b	0	NEGATIVE	0	NEGATIVE	POSITIVE
Not Found	2479	0.496	RM1_S001__insert_5000	b	0	NEGATIVE	0	NEGATIVE	POSITIVE
Grapevine Leafroll-associated Virus 4(6)	2492	0.498	RM1_S001__insert_5000	b	4059	POSITIVE	0	NEGATIVE	POSITIVE
Grapevine Leafroll-associated Virus 4(Pr)	2461	0.492	RM1_S001__insert_5000	b	0	NEGATIVE	0	NEGATIVE	POSITIVE
Not Found	2493	0.499	RM1_S001__insert_5000	b	0	NEGATIVE	0	NEGATIVE	POSITIVE
Grapevine Leafroll-associated Virus 4(Car)	2591	0.518	RM1_S001__insert_5000	b	0	NEGATIVE	0	NEGATIVE	POSITIVE
Grapevine Leafroll-associated Virus 7	2491	0.498	RM1_S001__insert_5000	b	2491	POSITIVE	0	NEGATIVE	POSITIVE
Grapevine Leafroll-associated Virus 13	2461	0.492	RM1_S001__insert_5000	b	2461	POSITIVE	0	NEGATIVE	POSITIVE
Arabis Mosaic Virus	2573	0.515	RM1_S001__insert_5000	b	226	POSITIVE	0	NEGATIVE	POSITIVE
Tomato Ringspot Virus	2505	0.501	RM1_S001__insert_5000	b	1911	POSITIVE	0	NEGATIVE	POSITIVE
Tobacco Ringspot Virus	2424	0.485	RM1_S001__insert_5000	b	2127	POSITIVE	0	NEGATIVE	POSITIVE
Grapevine red blotch-associated virus	2571	0.514	RM1_S001__insert_5000	b	2552	POSITIVE	0	NEGATIVE	POSITIVE
Xylella fastidiosa subsp. fastidiosa	2486	0.497	RM1_S001__insert_5000	b	35	POSITIVE	0	NEGATIVE	POSITIVE
Agrobacterium vitis	2446	0.489	RM1_S001__insert_5000	b	5757	POSITIVE	0	NEGATIVE	POSITIVE
Candidatus Phytoplasma solani	2525	0.505	RM1_S001__insert_5000	c	0	NEGATIVE	0	NEGATIVE	POSITIVE
Candidatus Phytoplasma australiense	2500	0.5	RM1_S001__insert_5000	c	1554	POSITIVE	0	NEGATIVE	POSITIVE
Candidatus Phytoplasma aurantifolia	2619	0.524	RM1_S001__insert_5000	c	0	NEGATIVE	0	NEGATIVE	POSITIVE
Grapevine Fanleaf Virus	2497	0.499	RM1_S001__insert_5000	c	2510	POSITIVE	0	NEGATIVE	POSITIVE
Grapevine Virus A	2565	0.513	RM1_S001__insert_5000	c	630	POSITIVE	0	NEGATIVE	POSITIVE
Grapevine Virus B	2498	0.5	RM1_S001__insert_5000	c	2731	POSITIVE	0	NEGATIVE	POSITIVE
Grapevine Leafroll-associated virus 1	2534	0.507	RM1_S001__insert_5000	c	2278	POSITIVE	0	NEGATIVE	POSITIVE
Grapevine Leafroll-associated virus 2	2446	0.489	RM1_S001__insert_5000	c	1314	POSITIVE	0	NEGATIVE	POSITIVE
Grapevine Leafroll-associated Virus 3	2490	0.498	RM1_S001__insert_5000	c	1715	POSITIVE	0	NEGATIVE	POSITIVE
Grapevine Leafroll-associated Virus 4(4)	2413	0.483	RM1_S001__insert_5000	c	2500	POSITIVE	0	NEGATIVE	POSITIVE
Grapevine Leafroll-associated Virus 4(5)	2481	0.496	RM1_S001__insert_5000	c	0	NEGATIVE	0	NEGATIVE	POSITIVE
Grapevine Leafroll-associated Virus 4(9)	2574	0.515	RM1_S001__insert_5000	c	0	NEGATIVE	0	NEGATIVE	POSITIVE
Not Found	2588	0.518	RM1_S001__insert_5000	c	0	NEGATIVE	0	NEGATIVE	POSITIVE
Grapevine Leafroll-associated Virus 4(6)	2655	0.531	RM1_S001__insert_5000	c	4201	POSITIVE	0	NEGATIVE	POSITIVE
Grapevine Leafroll-associated Virus 4(Pr)	2507	0.501	RM1_S001__insert_5000	c	0	NEGATIVE	0	NEGATIVE	POSITIVE
Not Found	2466	0.493	RM1_S001__insert_5000	c	0	NEGATIVE	0	NEGATIVE	POSITIVE
Grapevine Leafroll-associated Virus 4(Car)	2556	0.511	RM1_S001__insert_5000	c	0	NEGATIVE	0	NEGATIVE	POSITIVE
Grapevine Leafroll-associated Virus 7	2536	0.507	RM1_S001__insert_5000	c	2536	POSITIVE	0	NEGATIVE	POSITIVE
Grapevine Leafroll-associated Virus 13	2501	0.5	RM1_S001__insert_5000	c	2501	POSITIVE	0	NEGATIVE	POSITIVE
Arabis Mosaic Virus	2513	0.503	RM1_S001__insert_5000	c	219	POSITIVE	0	NEGATIVE	POSITIVE
Tomato Ringspot Virus	2454	0.491	RM1_S001__insert_5000	c	1835	POSITIVE	0	NEGATIVE	POSITIVE
Tobacco Ringspot Virus	2478	0.496	RM1_S001__insert_5000	c	2184	POSITIVE	0	NEGATIVE	POSITIVE
Grapevine red blotch-associated virus	2565	0.513	RM1_S001__insert_5000	c	2547	POSITIVE	0	NEGATIVE	POSITIVE
Xylella fastidiosa subsp. fastidiosa	2576	0.515	RM1_S001__insert_5000	c	28	POSITIVE	0	NEGATIVE	POSITIVE
Agrobacterium vitis	2486	0.497	RM1_S001__insert_5000	c	5773	POSITIVE	0	NEGATIVE	POSITIVE
Candidatus Phytoplasma solani	2433	0.487	RM1_S001__insert_5000	d	0	NEGATIVE	0	NEGATIVE	POSITIVE
Candidatus Phytoplasma australiense	2529	0.506	RM1_S001__insert_5000	d	1577	POSITIVE	0	NEGATIVE	POSITIVE
Candidatus Phytoplasma aurantifolia	2419	0.484	RM1_S001__insert_5000	d	0	NEGATIVE	0	NEGATIVE	POSITIVE
Grapevine Fanleaf Virus	2506	0.501	RM1_S001__insert_5000	d	2526	POSITIVE	0	NEGATIVE	POSITIVE
Grapevine Virus A	2537	0.507	RM1_S001__insert_5000	d	637	POSITIVE	0	NEGATIVE	POSITIVE
Grapevine Virus B	2506	0.501	RM1_S001__insert_5000	d	2755	POSITIVE	0	NEGATIVE	POSITIVE
Grapevine Leafroll-associated virus 1	2567	0.513	RM1_S001__insert_5000	d	2311	POSITIVE	0	NEGATIVE	POSITIVE
Grapevine Leafroll-associated virus 2	2490	0.498	RM1_S001__insert_5000	d	1316	POSITIVE	0	NEGATIVE	POSITIVE
Grapevine Leafroll-associated Virus 3	2545	0.509	RM1_S001__insert_5000	d	1759	POSITIVE	0	NEGATIVE	POSITIVE
Grapevine Leafroll-associated Virus 4(4)	2425	0.485	RM1_S001__insert_5000	d	2485	POSITIVE	0	NEGATIVE	POSITIVE
Grapevine Leafroll-associated Virus 4(5)	2487	0.497	RM1_S001__insert_5000	d	0	NEGATIVE	0	NEGATIVE	POSITIVE
Grapevine Leafroll-associated Virus 4(9)	2456	0.491	RM1_S001__insert_5000	d	0	NEGATIVE	0	NEGATIVE	POSITIVE
Not Found	2455	0.491	RM1_S001__insert_5000	d	0	NEGATIVE	0	NEGATIVE	POSITIVE
Grapevine Leafroll-associated Virus 4(6)	2467	0.493	RM1_S001__insert_5000	d	4007	POSITIVE	0	NEGATIVE	POSITIVE
Grapevine Leafroll-associated Virus 4(Pr)	2510	0.502	RM1_S001__insert_5000	d	0	NEGATIVE	0	NEGATIVE	POSITIVE
Not Found	2515	0.503	RM1_S001__insert_5000	d	0	NEGATIVE	0	NEGATIVE	POSITIVE
Grapevine Leafroll-associated Virus 4(Car)	2497	0.499	RM1_S001__insert_5000	d	0	NEGATIVE	0	NEGATIVE	POSITIVE
Grapevine Leafroll-associated Virus 7	2385	0.477	RM1_S001__insert_5000	d	2385	POSITIVE	0	NEGATIVE	POSITIVE
Grapevine Leafroll-associated Virus 13	2584	0.517	RM1_S001__insert_5000	d	2584	POSITIVE	0	NEGATIVE	POSITIVE
Arabis Mosaic Virus	2543	0.509	RM1_S001__insert_5000	d	229	POSITIVE	0	NEGATIVE	POSITIVE
Tomato Ringspot Virus	2493	0.499	RM1_S001__insert_5000	d	1937	POSITIVE	0	NEGATIVE	POSITIVE
Tobacco Ringspot Virus	2466	0.493	RM1_S001__insert_5000	d	2157	POSITIVE	0	NEGATIVE	POSITIVE
Grapevine red blotch-associated virus	2511	0.502	RM1_S001__insert_5000	d	2478	POSITIVE	0	NEGATIVE	POSITIVE
Xylella fastidiosa subsp. fastidiosa	2501	0.5	RM1_S001__insert_5000	d	30	POSITIVE	0	NEGATIVE	POSITIVE
Agrobacterium vitis	2459	0.492	RM1_S001__insert_5000	d	5743	POSITIVE	0	NEGATIVE	POSITIVE
Candidatus Phytoplasma solani	2490	0.498	RM1_S001__insert_5000	e	0	NEGATIVE	0	NEGATIVE	POSITIVE
Candidatus Phytoplasma australiense	2512	0.502	RM1_S001__insert_5000	e	1615	POSITIVE	0	NEGATIVE	POSITIVE
Candidatus Phytoplasma aurantifolia	2568	0.514	RM1_S001__insert_5000	e	0	NEGATIVE	0	NEGATIVE	POSITIVE
Grapevine Fanleaf Virus	2529	0.506	RM1_S001__insert_5000	e	2542	POSITIVE	0	NEGATIVE	POSITIVE
Grapevine Virus A	2540	0.508	RM1_S001__insert_5000	e	627	POSITIVE	0	NEGATIVE	POSITIVE
Grapevine Virus B	2538	0.508	RM1_S001__insert_5000	e	2811	POSITIVE	0	NEGATIVE	POSITIVE
Grapevine Leafroll-associated virus 1	2511	0.502	RM1_S001__insert_5000	e	2239	POSITIVE	0	NEGATIVE	POSITIVE
Grapevine Leafroll-associated virus 2	2440	0.488	RM1_S001__insert_5000	e	1318	POSITIVE	0	NEGATIVE	POSITIVE
Grapevine Leafroll-associated Virus 3	2536	0.507	RM1_S001__insert_5000	e	1747	POSITIVE	0	NEGATIVE	POSITIVE
Grapevine Leafroll-associated Virus 4(4)	2411	0.482	RM1_S001__insert_5000	e	2475	POSITIVE	0	NEGATIVE	POSITIVE
Grapevine Leafroll-associated Virus 4(5)	2412	0.482	RM1_S001__insert_5000	e	0	NEGATIVE	0	NEGATIVE	POSITIVE
Grapevine Leafroll-associated Virus 4(9)	2470	0.494	RM1_S001__insert_5000	e	0	NEGATIVE	0	NEGATIVE	POSITIVE
Not Found	2600	0.52	RM1_S001__insert_5000	e	0	NEGATIVE	0	NEGATIVE	POSITIVE
Grapevine Leafroll-associated Virus 4(6)	2438	0.488	RM1_S001__insert_5000	e	3968	POSITIVE	0	NEGATIVE	POSITIVE
Grapevine Leafroll-associated Virus 4(Pr)	2505	0.501	RM1_S001__insert_5000	e	0	NEGATIVE	0	NEGATIVE	POSITIVE
Not Found	2410	0.482	RM1_S001__insert_5000	e	0	NEGATIVE	0	NEGATIVE	POSITIVE
Grapevine Leafroll-associated Virus 4(Car)	2500	0.5	RM1_S001__insert_5000	e	0	NEGATIVE	0	NEGATIVE	POSITIVE
Grapevine Leafroll-associated Virus 7	2573	0.515	RM1_S001__insert_5000	e	2573	POSITIVE	0	NEGATIVE	POSITIVE
Grapevine Leafroll-associated Virus 13	2464	0.493	RM1_S001__insert_5000	e	2464	POSITIVE	0	NEGATIVE	POSITIVE
Arabis Mosaic Virus	2529	0.506	RM1_S001__insert_5000	e	212	POSITIVE	0	NEGATIVE	POSITIVE
Tomato Ringspot Virus	2541	0.508	RM1_S001__insert_5000	e	1971	POSITIVE	0	NEGATIVE	POSITIVE
Tobacco Ringspot Virus	2423	0.485	RM1_S001__insert_5000	e	2118	POSITIVE	0	NEGATIVE	POSITIVE
Grapevine red blotch-associated virus	2503	0.501	RM1_S001__insert_5000	e	2480	POSITIVE	0	NEGATIVE	POSITIVE
Xylella fastidiosa subsp. fastidiosa	2501	0.5	RM1_S001__insert_5000	e	28	POSITIVE	0	NEGATIVE	POSITIVE
Agrobacterium vitis	2442	0.488	RM1_S001__insert_5000	e	5728	POSITIVE	0	NEGATIVE	POSITIVE
Candidatus Phytoplasma solani	2482	0.496	RM1_S001__insert_5000	f	0	NEGATIVE	0	NEGATIVE	POSITIVE
Candidatus Phytoplasma australiense	2547	0.509	RM1_S001__insert_5000	f	1580	POSITIVE	0	NEGATIVE	POSITIVE
Candidatus Phytoplasma aurantifolia	2486	0.497	RM1_S001__insert_5000	f	0	NEGATIVE	0	NEGATIVE	POSITIVE
Grapevine Fanleaf Virus	2486	0.497	RM1_S001__insert_5000	f	2504	POSITIVE	0	NEGATIVE	POSITIVE
Grapevine Virus A	2424	0.485	RM1_S001__insert_5000	f	611	POSITIVE	0	NEGATIVE	POSITIVE
Grapevine Virus B	2441	0.488	RM1_S001__insert_5000	f	2630	POSITIVE	0	NEGATIVE	POSITIVE
Grapevine Leafroll-associated virus 1	2468	0.494	RM1_S001__insert_5000	f	2223	POSITIVE	0	NEGATIVE	POSITIVE
Grapevine Leafroll-associated virus 2	2510	0.502	RM1_S001__insert_5000	f	1340	POSITIVE	0	NEGATIVE	POSITIVE
Grapevine Leafroll-associated Virus 3	2491	0.498	RM1_S001__insert_5000	f	1705	POSITIVE	0	NEGATIVE	POSITIVE
Grapevine Leafroll-associated Virus 4(4)	2405	0.481	RM1_S001__insert_5000	f	2469	POSITIVE	0	NEGATIVE	POSITIVE
Grapevine Leafroll-associated Virus 4(5)	2478	0.496	RM1_S001__insert_5000	f	0	NEGATIVE	0	NEGATIVE	POSITIVE
Grapevine Leafroll-associated Virus 4(9)	2530	0.506	RM1_S001__insert_5000	f	0	NEGATIVE	0	NEGATIVE	POSITIVE
Not Found	2581	0.516	RM1_S001__insert_5000	f	0	NEGATIVE	0	NEGATIVE	POSITIVE
Grapevine Leafroll-associated Virus 4(6)	2464	0.493	RM1_S001__insert_5000	f	4058	POSITIVE	0	NEGATIVE	POSITIVE
Grapevine Leafroll-associated Virus 4(Pr)	2532	0.506	RM1_S001__insert_5000	f	0	NEGATIVE	0	NEGATIVE	POSITIVE
Not Found	2541	0.508	RM1_S001__insert_5000	f	0	NEGATIVE	0	NEGATIVE	POSITIVE
Grapevine Leafroll-associated Virus 4(Car)	2492	0.498	RM1_S001__insert_5000	f	0	NEGATIVE	0	NEGATIVE	POSITIVE
Grapevine Leafroll-associated Virus 7	2505	0.501	RM1_S001__insert_5000	f	2504	POSITIVE	0	NEGATIVE	POSITIVE
Grapevine Leafroll-associated Virus 13	2470	0.494	RM1_S001__insert_5000	f	2470	POSITIVE	0	NEGATIVE	POSITIVE
Arabis Mosaic Virus	2393	0.479	RM1_S001__insert_5000	f	213	POSITIVE	0	NEGATIVE	POSITIVE
Tomato Ringspot Virus	2496	0.499	RM1_S001__insert_5000	f	1933	POSITIVE	0	NEGATIVE	POSITIVE
Tobacco Ringspot Virus	2511	0.502	RM1_S001__insert_5000	f	2197	POSITIVE	0	NEGATIVE	POSITIVE
Grapevine red blotch-associated virus	2480	0.496	RM1_S001__insert_5000	f	2457	POSITIVE	0	NEGATIVE	POSITIVE
Xylella fastidiosa subsp. fastidiosa	2446	0.489	RM1_S001__insert_5000	f	29	POSITIVE	0	NEGATIVE	POSITIVE
Agrobacterium vitis	2567	0.513	RM1_S001__insert_5000	f	5831	POSITIVE	0	NEGATIVE	POSITIVE
Candidatus Phytoplasma solani	2547	0.509	RM1_S001__insert_5000	g	0	NEGATIVE	0	NEGATIVE	POSITIVE
Candidatus Phytoplasma australiense	2578	0.516	RM1_S001__insert_5000	g	1614	POSITIVE	0	NEGATIVE	POSITIVE
Candidatus Phytoplasma aurantifolia	2501	0.5	RM1_S001__insert_5000	g	0	NEGATIVE	0	NEGATIVE	POSITIVE
Grapevine Fanleaf Virus	2471	0.494	RM1_S001__insert_5000	g	2481	POSITIVE	0	NEGATIVE	POSITIVE
Grapevine Virus A	2467	0.493	RM1_S001__insert_5000	g	638	POSITIVE	0	NEGATIVE	POSITIVE
Grapevine Virus B	2513	0.503	RM1_S001__insert_5000	g	2691	POSITIVE	0	NEGATIVE	POSITIVE
Grapevine Leafroll-associated virus 1	2548	0.51	RM1_S001__insert_5000	g	2273	POSITIVE	0	NEGATIVE	POSITIVE
Grapevine Leafroll-associated virus 2	2466	0.493	RM1_S001__insert_5000	g	1304	POSITIVE	0	NEGATIVE	POSITIVE
Grapevine Leafroll-associated Virus 3	2478	0.496	RM1_S001__insert_5000	g	1702	POSITIVE	0	NEGATIVE	POSITIVE
Grapevine Leafroll-associated Virus 4(4)	2393	0.479	RM1_S001__insert_5000	g	2458	POSITIVE	0	NEGATIVE	POSITIVE
Grapevine Leafroll-associated Virus 4(5)	2539	0.508	RM1_S001__insert_5000	g	0	NEGATIVE	0	NEGATIVE	POSITIVE
Grapevine Leafroll-associated Virus 4(9)	2438	0.488	RM1_S001__insert_5000	g	0	NEGATIVE	0	NEGATIVE	POSITIVE
Not Found	2438	0.488	RM1_S001__insert_5000	g	0	NEGATIVE	0	NEGATIVE	POSITIVE
Grapevine Leafroll-associated Virus 4(6)	2440	0.488	RM1_S001__insert_5000	g	3998	POSITIVE	0	NEGATIVE	POSITIVE
Grapevine Leafroll-associated Virus 4(Pr)	2456	0.491	RM1_S001__insert_5000	g	0	NEGATIVE	0	NEGATIVE	POSITIVE
Not Found	2423	0.485	RM1_S001__insert_5000	g	0	NEGATIVE	0	NEGATIVE	POSITIVE
Grapevine Leafroll-associated Virus 4(Car)	2519	0.504	RM1_S001__insert_5000	g	0	NEGATIVE	0	NEGATIVE	POSITIVE
Grapevine Leafroll-associated Virus 7	2440	0.488	RM1_S001__insert_5000	g	2438	POSITIVE	0	NEGATIVE	POSITIVE
Grapevine Leafroll-associated Virus 13	2490	0.498	RM1_S001__insert_5000	g	2490	POSITIVE	0	NEGATIVE	POSITIVE
Arabis Mosaic Virus	2458	0.492	RM1_S001__insert_5000	g	187	POSITIVE	0	NEGATIVE	POSITIVE
Tomato Ringspot Virus	2484	0.497	RM1_S001__insert_5000	g	1857	POSITIVE	0	NEGATIVE	POSITIVE
Tobacco Ringspot Virus	2434	0.487	RM1_S001__insert_5000	g	2113	POSITIVE	0	NEGATIVE	POSITIVE
Grapevine red blotch-associated virus	2444	0.489	RM1_S001__insert_5000	g	2417	POSITIVE	0	NEGATIVE	POSITIVE
Xylella fastidiosa subsp. fastidiosa	2542	0.508	RM1_S001__insert_5000	g	39	POSITIVE	0	NEGATIVE	POSITIVE
Agrobacterium vitis	2439	0.488	RM1_S001__insert_5000	g	5738	POSITIVE	0	NEGATIVE	POSITIVE
Candidatus Phytoplasma solani	2462	0.492	RM1_S001__insert_5000	h	0	NEGATIVE	0	NEGATIVE	POSITIVE
Candidatus Phytoplasma australiense	2474	0.495	RM1_S001__insert_5000	h	1440	POSITIVE	0	NEGATIVE	POSITIVE
Candidatus Phytoplasma aurantifolia	2465	0.493	RM1_S001__insert_5000	h	0	NEGATIVE	0	NEGATIVE	POSITIVE
Grapevine Fanleaf Virus	2481	0.496	RM1_S001__insert_5000	h	2494	POSITIVE	0	NEGATIVE	POSITIVE
Grapevine Virus A	2503	0.501	RM1_S001__insert_5000	h	643	POSITIVE	0	NEGATIVE	POSITIVE
Grapevine Virus B	2526	0.505	RM1_S001__insert_5000	h	2767	POSITIVE	0	NEGATIVE	POSITIVE
Grapevine Leafroll-associated virus 1	2532	0.506	RM1_S001__insert_5000	h	2271	POSITIVE	0	NEGATIVE	POSITIVE
Grapevine Leafroll-associated virus 2	2452	0.49	RM1_S001__insert_5000	h	1316	POSITIVE	0	NEGATIVE	POSITIVE
Grapevine Leafroll-associated Virus 3	2532	0.506	RM1_S001__insert_5000	h	1776	POSITIVE	0	NEGATIVE	POSITIVE
Grapevine Leafroll-associated Virus 4(4)	2550	0.51	RM1_S001__insert_5000	h	2625	POSITIVE	0	NEGATIVE	POSITIVE
Grapevine Leafroll-associated Virus 4(5)	2456	0.491	RM1_S001__insert_5000	h	0	NEGATIVE	0	NEGATIVE	POSITIVE
Grapevine Leafroll-associated Virus 4(9)	2509	0.502	RM1_S001__insert_5000	h	0	NEGATIVE	0	NEGATIVE	POSITIVE
Not Found	2456	0.491	RM1_S001__insert_5000	h	0	NEGATIVE	0	NEGATIVE	POSITIVE
Grapevine Leafroll-associated Virus 4(6)	2424	0.485	RM1_S001__insert_5000	h	3941	POSITIVE	0	NEGATIVE	POSITIVE
Grapevine Leafroll-associated Virus 4(Pr)	2449	0.49	RM1_S001__insert_5000	h	0	NEGATIVE	0	NEGATIVE	POSITIVE
Not Found	2486	0.497	RM1_S001__insert_5000	h	0	NEGATIVE	0	NEGATIVE	POSITIVE
Grapevine Leafroll-associated Virus 4(Car)	2494	0.499	RM1_S001__insert_5000	h	0	NEGATIVE	0	NEGATIVE	POSITIVE
Grapevine Leafroll-associated Virus 7	2561	0.512	RM1_S001__insert_5000	h	2557	POSITIVE	0	NEGATIVE	POSITIVE
Grapevine Leafroll-associated Virus 13	2500	0.5	RM1_S001__insert_5000	h	2500	POSITIVE	0	NEGATIVE	POSITIVE
Arabis Mosaic Virus	2503	0.501	RM1_S001__insert_5000	h	211	POSITIVE	0	NEGATIVE	POSITIVE
Tomato Ringspot Virus	2514	0.503	RM1_S001__insert_5000	h	1973	POSITIVE	0	NEGATIVE	POSITIVE
Tobacco Ringspot Virus	2570	0.514	RM1_S001__insert_5000	h	2255	POSITIVE	0	NEGATIVE	POSITIVE
Grapevine red blotch-associated virus	2490	0.498	RM1_S001__insert_5000	h	2463	POSITIVE	0	NEGATIVE	POSITIVE
Xylella fastidiosa subsp. fastidiosa	2415	0.483	RM1_S001__insert_5000	h	29	POSITIVE	0	NEGATIVE	POSITIVE
Agrobacterium vitis	2472	0.494	RM1_S001__insert_5000	h	5741	POSITIVE	0	NEGATIVE	POSITIVE
Candidatus Phytoplasma solani	2485	0.497	RM1_S001__insert_5000	i	0	NEGATIVE	0	NEGATIVE	POSITIVE
Candidatus Phytoplasma australiense	2470	0.494	RM1_S001__insert_5000	i	1558	POSITIVE	0	NEGATIVE	POSITIVE
Candidatus Phytoplasma aurantifolia	2433	0.487	RM1_S001__insert_5000	i	0	NEGATIVE	0	NEGATIVE	POSITIVE
Grapevine Fanleaf Virus	2533	0.507	RM1_S001__insert_5000	i	2559	POSITIVE	0	NEGATIVE	POSITIVE
Grapevine Virus A	2448	0.49	RM1_S001__insert_5000	i	638	POSITIVE	0	NEGATIVE	POSITIVE
Grapevine Virus B	2470	0.494	RM1_S001__insert_5000	i	2567	POSITIVE	0	NEGATIVE	POSITIVE
Grapevine Leafroll-associated virus 1	2498	0.5	RM1_S001__insert_5000	i	2227	POSITIVE	0	NEGATIVE	POSITIVE
Grapevine Leafroll-associated virus 2	2513	0.503	RM1_S001__insert_5000	i	1335	POSITIVE	0	NEGATIVE	POSITIVE
Grapevine Leafroll-associated Virus 3	2502	0.5	RM1_S001__insert_5000	i	1762	POSITIVE	0	NEGATIVE	POSITIVE
Grapevine Leafroll-associated Virus 4(4)	2432	0.486	RM1_S001__insert_5000	i	2498	POSITIVE	0	NEGATIVE	POSITIVE
Grapevine Leafroll-associated Virus 4(5)	2557	0.511	RM1_S001__insert_5000	i	0	NEGATIVE	0	NEGATIVE	POSITIVE
Grapevine Leafroll-associated Virus 4(9)	2442	0.488	RM1_S001__insert_5000	i	0	NEGATIVE	0	NEGATIVE	POSITIVE
Not Found	2472	0.494	RM1_S001__insert_5000	i	0	NEGATIVE	0	NEGATIVE	POSITIVE
Grapevine Leafroll-associated Virus 4(6)	2530	0.506	RM1_S001__insert_5000	i	4087	POSITIVE	0	NEGATIVE	POSITIVE
Grapevine Leafroll-associated Virus 4(Pr)	2538	0.508	RM1_S001__insert_5000	i	0	NEGATIVE	0	NEGATIVE	POSITIVE
Not Found	2496	0.499	RM1_S001__insert_5000	i	0	NEGATIVE	0	NEGATIVE	POSITIVE
Grapevine Leafroll-associated Virus 4(Car)	2532	0.506	RM1_S001__insert_5000	i	0	NEGATIVE	0	NEGATIVE	POSITIVE
Grapevine Leafroll-associated Virus 7	2434	0.487	RM1_S001__insert_5000	i	2434	POSITIVE	0	NEGATIVE	POSITIVE
Grapevine Leafroll-associated Virus 13	2545	0.509	RM1_S001__insert_5000	i	2545	POSITIVE	0	NEGATIVE	POSITIVE
Arabis Mosaic Virus	2522	0.504	RM1_S001__insert_5000	i	206	POSITIVE	0	NEGATIVE	POSITIVE
Tomato Ringspot Virus	2445	0.489	RM1_S001__insert_5000	i	1875	POSITIVE	0	NEGATIVE	POSITIVE
Tobacco Ringspot Virus	2459	0.492	RM1_S001__insert_5000	i	2178	POSITIVE	0	NEGATIVE	POSITIVE
Grapevine red blotch-associated virus	2471	0.494	RM1_S001__insert_5000	i	2449	POSITIVE	0	NEGATIVE	POSITIVE
Xylella fastidiosa subsp. fastidiosa	2565	0.513	RM1_S001__insert_5000	i	25	POSITIVE	0	NEGATIVE	POSITIVE
Agrobacterium vitis	2490	0.498	RM1_S001__insert_5000	i	5781	POSITIVE	0	NEGATIVE	POSITIVE
Candidatus Phytoplasma solani	2554	0.511	RM1_S001__insert_5000	j	0	NEGATIVE	0	NEGATIVE	POSITIVE
Candidatus Phytoplasma australiense	2417	0.483	RM1_S001__insert_5000	j	1486	POSITIVE	0	NEGATIVE	POSITIVE
Candidatus Phytoplasma aurantifolia	2457	0.491	RM1_S001__insert_5000	j	0	NEGATIVE	0	NEGATIVE	POSITIVE
Grapevine Fanleaf Virus	2502	0.5	RM1_S001__insert_5000	j	2519	POSITIVE	0	NEGATIVE	POSITIVE
Grapevine Virus A	2471	0.494	RM1_S001__insert_5000	j	604	POSITIVE	0	NEGATIVE	POSITIVE
Grapevine Virus B	2482	0.496	RM1_S001__insert_5000	j	2663	POSITIVE	0	NEGATIVE	POSITIVE
Grapevine Leafroll-associated virus 1	2504	0.501	RM1_S001__insert_5000	j	2239	POSITIVE	0	NEGATIVE	POSITIVE
Grapevine Leafroll-associated virus 2	2440	0.488	RM1_S001__insert_5000	j	1278	POSITIVE	0	NEGATIVE	POSITIVE
Grapevine Leafroll-associated Virus 3	2480	0.496	RM1_S001__insert_5000	j	1747	POSITIVE	0	NEGATIVE	POSITIVE
Grapevine Leafroll-associated Virus 4(4)	2462	0.492	RM1_S001__insert_5000	j	2517	POSITIVE	0	NEGATIVE	POSITIVE
Grapevine Leafroll-associated Virus 4(5)	2534	0.507	RM1_S001__insert_5000	j	0	NEGATIVE	0	NEGATIVE	POSITIVE
Grapevine Leafroll-associated Virus 4(9)	2455	0.491	RM1_S001__insert_5000	j	0	NEGATIVE	0	NEGATIVE	POSITIVE
Not Found	2547	0.509	RM1_S001__insert_5000	j	0	NEGATIVE	0	NEGATIVE	POSITIVE
Grapevine Leafroll-associated Virus 4(6)	2558	0.512	RM1_S001__insert_5000	j	4089	POSITIVE	0	NEGATIVE	POSITIVE
Grapevine Leafroll-associated Virus 4(Pr)	2513	0.503	RM1_S001__insert_5000	j	0	NEGATIVE	0	NEGATIVE	POSITIVE
Not Found	2468	0.494	RM1_S001__insert_5000	j	0	NEGATIVE	0	NEGATIVE	POSITIVE
Grapevine Leafroll-associated Virus 4(Car)	2507	0.501	RM1_S001__insert_5000	j	0	NEGATIVE	0	NEGATIVE	POSITIVE
Grapevine Leafroll-associated Virus 7	2479	0.496	RM1_S001__insert_5000	j	2479	POSITIVE	0	NEGATIVE	POSITIVE
Grapevine Leafroll-associated Virus 13	2509	0.502	RM1_S001__insert_5000	j	2509	POSITIVE	0	NEGATIVE	POSITIVE
Arabis Mosaic Virus	2497	0.499	RM1_S001__insert_5000	j	232	POSITIVE	0	NEGATIVE	POSITIVE
Tomato Ringspot Virus	2451	0.49	RM1_S001__insert_5000	j	1900	POSITIVE	0	NEGATIVE	POSITIVE
Tobacco Ringspot Virus	2505	0.501	RM1_S001__insert_5000	j	2166	POSITIVE	0	NEGATIVE	POSITIVE
Grapevine red blotch-associated virus	2571	0.514	RM1_S001__insert_5000	j	2558	POSITIVE	0	NEGATIVE	POSITIVE
Xylella fastidiosa subsp. fastidiosa	2525	0.505	RM1_S001__insert_5000	j	30	POSITIVE	0	NEGATIVE	POSITIVE
Agrobacterium vitis	2446	0.489	RM1_S001__insert_5000	j	5730	POSITIVE	0	NEGATIVE	POSITIVE
Candidatus Phytoplasma solani	2553	0.511	RM1_S002__insert_5000	a	0	NEGATIVE	0	NEGATIVE	POSITIVE
Candidatus Phytoplasma australiense	2521	0.504	RM1_S002__insert_5000	a	1551	POSITIVE	0	NEGATIVE	POSITIVE
Candidatus Phytoplasma aurantifolia	2526	0.505	RM1_S002__insert_5000	a	0	NEGATIVE	0	NEGATIVE	POSITIVE
Grapevine Fanleaf Virus	2454	0.491	RM1_S002__insert_5000	a	2468	POSITIVE	0	NEGATIVE	POSITIVE
Grapevine Virus A	2443	0.489	RM1_S002__insert_5000	a	613	POSITIVE	0	NEGATIVE	POSITIVE
Grapevine Virus B	2586	0.517	RM1_S002__insert_5000	a	2746	POSITIVE	0	NEGATIVE	POSITIVE
Grapevine Leafroll-associated virus 1	2411	0.482	RM1_S002__insert_5000	a	2173	POSITIVE	0	NEGATIVE	POSITIVE
Grapevine Leafroll-associated virus 2	2589	0.518	RM1_S002__insert_5000	a	1357	POSITIVE	0	NEGATIVE	POSITIVE
Grapevine Leafroll-associated Virus 3	2582	0.516	RM1_S002__insert_5000	a	1774	POSITIVE	0	NEGATIVE	POSITIVE
Grapevine Leafroll-associated Virus 4(4)	2462	0.492	RM1_S002__insert_5000	a	2532	POSITIVE	0	NEGATIVE	POSITIVE
Grapevine Leafroll-associated Virus 4(5)	2399	0.48	RM1_S002__insert_5000	a	0	NEGATIVE	0	NEGATIVE	POSITIVE
Grapevine Leafroll-associated Virus 4(9)	2566	0.513	RM1_S002__insert_5000	a	0	NEGATIVE	0	NEGATIVE	POSITIVE
Not Found	2534	0.507	RM1_S002__insert_5000	a	0	NEGATIVE	0	NEGATIVE	POSITIVE
Grapevine Leafroll-associated Virus 4(6)	2462	0.492	RM1_S002__insert_5000	a	3959	POSITIVE	0	NEGATIVE	POSITIVE
Grapevine Leafroll-associated Virus 4(Pr)	2526	0.505	RM1_S002__insert_5000	a	0	NEGATIVE	0	NEGATIVE	POSITIVE
Not Found	2497	0.499	RM1_S002__insert_5000	a	0	NEGATIVE	0	NEGATIVE	POSITIVE
Grapevine Leafroll-associated Virus 4(Car)	2480	0.496	RM1_S002__insert_5000	a	0	NEGATIVE	0	NEGATIVE	POSITIVE
Grapevine Leafroll-associated Virus 7	2537	0.507	RM1_S002__insert_5000	a	2536	POSITIVE	0	NEGATIVE	POSITIVE
Grapevine Leafroll-associated Virus 13	2511	0.502	RM1_S002__insert_5000	a	2511	POSITIVE	0	NEGATIVE	POSITIVE
Arabis Mosaic Virus	2472	0.494	RM1_S002__insert_5000	a	200	POSITIVE	0	NEGATIVE	POSITIVE
Tomato Ringspot Virus	2451	0.49	RM1_S002__insert_5000	a	1898	POSITIVE	0	NEGATIVE	POSITIVE
Tobacco Ringspot Virus	2462	0.492	RM1_S002__insert_5000	a	2133	POSITIVE	0	NEGATIVE	POSITIVE
Grapevine red blotch-associated virus	2479	0.496	RM1_S002__insert_5000	a	2461	POSITIVE	0	NEGATIVE	POSITIVE
Xylella fastidiosa subsp. fastidiosa	2431	0.486	RM1_S002__insert_5000	a	43	POSITIVE	0	NEGATIVE	POSITIVE
Agrobacterium vitis	2500	0.5	RM1_S002__insert_5000	a	2574	POSITIVE	0	NEGATIVE	POSITIVE
Candidatus Phytoplasma solani	2407	0.481	RM1_S002__insert_5000	b	0	NEGATIVE	0	NEGATIVE	POSITIVE
Candidatus Phytoplasma australiense	2462	0.492	RM1_S002__insert_5000	b	1517	POSITIVE	0	NEGATIVE	POSITIVE
Candidatus Phytoplasma aurantifolia	2412	0.482	RM1_S002__insert_5000	b	0	NEGATIVE	0	NEGATIVE	POSITIVE
Grapevine Fanleaf Virus	2497	0.499	RM1_S002__insert_5000	b	2520	POSITIVE	0	NEGATIVE	POSITIVE
Grapevine Virus A	2421	0.484	RM1_S002__insert_5000	b	638	POSITIVE	0	NEGATIVE	POSITIVE
Grapevine Virus B	2492	0.498	RM1_S002__insert_5000	b	2638	POSITIVE	0	NEGATIVE	POSITIVE
Grapevine Leafroll-associated virus 1	2540	0.508	RM1_S002__insert_5000	b	2288	POSITIVE	0	NEGATIVE	POSITIVE
Grapevine Leafroll-associated virus 2	2523	0.505	RM1_S002__insert_5000	b	1298	POSITIVE	0	NEGATIVE	POSITIVE
Grapevine Leafroll-associated Virus 3	2540	0.508	RM1_S002__insert_5000	b	1775	POSITIVE	0	NEGATIVE	POSITIVE
Grapevine Leafroll-associated Virus 4(4)	2474	0.495	RM1_S002__insert_5000	b	2545	POSITIVE	0	NEGATIVE	POSITIVE
Grapevine Leafroll-associated Virus 4(5)	2523	0.505	RM1_S002__insert_5000	b	0	NEGATIVE	0	NEGATIVE	POSITIVE
Grapevine Leafroll-associated Virus 4(9)	2407	0.481	RM1_S002__insert_5000	b	0	NEGATIVE	0	NEGATIVE	POSITIVE
Not Found	2479	0.496	RM1_S002__insert_5000	b	0	NEGATIVE	0	NEGATIVE	POSITIVE
Grapevine Leafroll-associated Virus 4(6)	2492	0.498	RM1_S002__insert_5000	b	4059	POSITIVE	0	NEGATIVE	POSITIVE
Grapevine Leafroll-associated Virus 4(Pr)	2461	0.492	RM1_S002__insert_5000	b	0	NEGATIVE	0	NEGATIVE	POSITIVE
Not Found	2493	0.499	RM1_S002__insert_5000	b	0	NEGATIVE	0	NEGATIVE	POSITIVE
Grapevine Leafroll-associated Virus 4(Car)	2591	0.518	RM1_S002__insert_5000	b	0	NEGATIVE	0	NEGATIVE	POSITIVE
Grapevine Leafroll-associated Virus 7	2491	0.498	RM1_S002__insert_5000	b	2491	POSITIVE	0	NEGATIVE	POSITIVE
Grapevine Leafroll-associated Virus 13	2461	0.492	RM1_S002__insert_5000	b	2461	POSITIVE	0	NEGATIVE	POSITIVE
Arabis Mosaic Virus	2573	0.515	RM1_S002__insert_5000	b	226	POSITIVE	0	NEGATIVE	POSITIVE
Tomato Ringspot Virus	2505	0.501	RM1_S002__insert_5000	b	1911	POSITIVE	0	NEGATIVE	POSITIVE
Tobacco Ringspot Virus	2424	0.485	RM1_S002__insert_5000	b	2127	POSITIVE	0	NEGATIVE	POSITIVE
Grapevine red blotch-associated virus	2571	0.514	RM1_S002__insert_5000	b	2552	POSITIVE	0	NEGATIVE	POSITIVE
Xylella fastidiosa subsp. fastidiosa	2486	0.497	RM1_S002__insert_5000	b	35	POSITIVE	0	NEGATIVE	POSITIVE
Agrobacterium vitis	2446	0.489	RM1_S002__insert_5000	b	2545	POSITIVE	0	NEGATIVE	POSITIVE
Candidatus Phytoplasma solani	2525	0.505	RM1_S002__insert_5000	c	0	NEGATIVE	0	NEGATIVE	POSITIVE
Candidatus Phytoplasma australiense	2500	0.5	RM1_S002__insert_5000	c	1563	POSITIVE	0	NEGATIVE	POSITIVE
Candidatus Phytoplasma aurantifolia	2619	0.524	RM1_S002__insert_5000	c	0	NEGATIVE	0	NEGATIVE	POSITIVE
Grapevine Fanleaf Virus	2497	0.499	RM1_S002__insert_5000	c	2510	POSITIVE	0	NEGATIVE	POSITIVE
Grapevine Virus A	2565	0.513	RM1_S002__insert_5000	c	630	POSITIVE	0	NEGATIVE	POSITIVE
Grapevine Virus B	2498	0.5	RM1_S002__insert_5000	c	2731	POSITIVE	0	NEGATIVE	POSITIVE
Grapevine Leafroll-associated virus 1	2534	0.507	RM1_S002__insert_5000	c	2278	POSITIVE	0	NEGATIVE	POSITIVE
Grapevine Leafroll-associated virus 2	2446	0.489	RM1_S002__insert_5000	c	1314	POSITIVE	0	NEGATIVE	POSITIVE
Grapevine Leafroll-associated Virus 3	2490	0.498	RM1_S002__insert_5000	c	1715	POSITIVE	0	NEGATIVE	POSITIVE
Grapevine Leafroll-associated Virus 4(4)	2413	0.483	RM1_S002__insert_5000	c	2500	POSITIVE	0	NEGATIVE	POSITIVE
Grapevine Leafroll-associated Virus 4(5)	2481	0.496	RM1_S002__insert_5000	c	0	NEGATIVE	0	NEGATIVE	POSITIVE
Grapevine Leafroll-associated Virus 4(9)	2574	0.515	RM1_S002__insert_5000	c	0	NEGATIVE	0	NEGATIVE	POSITIVE
Not Found	2588	0.518	RM1_S002__insert_5000	c	0	NEGATIVE	0	NEGATIVE	POSITIVE
Grapevine Leafroll-associated Virus 4(6)	2655	0.531	RM1_S002__insert_5000	c	4201	POSITIVE	0	NEGATIVE	POSITIVE
Grapevine Leafroll-associated Virus 4(Pr)	2507	0.501	RM1_S002__insert_5000	c	0	NEGATIVE	0	NEGATIVE	POSITIVE
Not Found	2466	0.493	RM1_S002__insert_5000	c	0	NEGATIVE	0	NEGATIVE	POSITIVE
Grapevine Leafroll-associated Virus 4(Car)	2556	0.511	RM1_S002__insert_5000	c	0	NEGATIVE	0	NEGATIVE	POSITIVE
Grapevine Leafroll-associated Virus 7	2536	0.507	RM1_S002__insert_5000	c	2536	POSITIVE	0	NEGATIVE	POSITIVE
Grapevine Leafroll-associated Virus 13	2501	0.5	RM1_S002__insert_5000	c	2501	POSITIVE	0	NEGATIVE	POSITIVE
Arabis Mosaic Virus	2513	0.503	RM1_S002__insert_5000	c	219	POSITIVE	0	NEGATIVE	POSITIVE
Tomato Ringspot Virus	2454	0.491	RM1_S002__insert_5000	c	1835	POSITIVE	0	NEGATIVE	POSITIVE
Tobacco Ringspot Virus	2478	0.496	RM1_S002__insert_5000	c	2184	POSITIVE	0	NEGATIVE	POSITIVE
Grapevine red blotch-associated virus	2565	0.513	RM1_S002__insert_5000	c	2547	POSITIVE	0	NEGATIVE	POSITIVE
Xylella fastidiosa subsp. fastidiosa	2576	0.515	RM1_S002__insert_5000	c	28	POSITIVE	0	NEGATIVE	POSITIVE
Agrobacterium vitis	2486	0.497	RM1_S002__insert_5000	c	2561	POSITIVE	0	NEGATIVE	POSITIVE
Candidatus Phytoplasma solani	2433	0.487	RM1_S002__insert_5000	d	0	NEGATIVE	0	NEGATIVE	POSITIVE
Candidatus Phytoplasma australiense	2529	0.506	RM1_S002__insert_5000	d	1586	POSITIVE	0	NEGATIVE	POSITIVE
Candidatus Phytoplasma aurantifolia	2419	0.484	RM1_S002__insert_5000	d	0	NEGATIVE	0	NEGATIVE	POSITIVE
Grapevine Fanleaf Virus	2506	0.501	RM1_S002__insert_5000	d	2526	POSITIVE	0	NEGATIVE	POSITIVE
Grapevine Virus A	2537	0.507	RM1_S002__insert_5000	d	637	POSITIVE	0	NEGATIVE	POSITIVE
Grapevine Virus B	2506	0.501	RM1_S002__insert_5000	d	2755	POSITIVE	0	NEGATIVE	POSITIVE
Grapevine Leafroll-associated virus 1	2567	0.513	RM1_S002__insert_5000	d	2311	POSITIVE	0	NEGATIVE	POSITIVE
Grapevine Leafroll-associated virus 2	2490	0.498	RM1_S002__insert_5000	d	1316	POSITIVE	0	NEGATIVE	POSITIVE
Grapevine Leafroll-associated Virus 3	2545	0.509	RM1_S002__insert_5000	d	1759	POSITIVE	0	NEGATIVE	POSITIVE
Grapevine Leafroll-associated Virus 4(4)	2425	0.485	RM1_S002__insert_5000	d	2485	POSITIVE	0	NEGATIVE	POSITIVE
Grapevine Leafroll-associated Virus 4(5)	2487	0.497	RM1_S002__insert_5000	d	0	NEGATIVE	0	NEGATIVE	POSITIVE
Grapevine Leafroll-associated Virus 4(9)	2456	0.491	RM1_S002__insert_5000	d	0	NEGATIVE	0	NEGATIVE	POSITIVE
Not Found	2455	0.491	RM1_S002__insert_5000	d	0	NEGATIVE	0	NEGATIVE	POSITIVE
Grapevine Leafroll-associated Virus 4(6)	2467	0.493	RM1_S002__insert_5000	d	4007	POSITIVE	0	NEGATIVE	POSITIVE
Grapevine Leafroll-associated Virus 4(Pr)	2510	0.502	RM1_S002__insert_5000	d	0	NEGATIVE	0	NEGATIVE	POSITIVE
Not Found	2515	0.503	RM1_S002__insert_5000	d	0	NEGATIVE	0	NEGATIVE	POSITIVE
Grapevine Leafroll-associated Virus 4(Car)	2497	0.499	RM1_S002__insert_5000	d	0	NEGATIVE	0	NEGATIVE	POSITIVE
Grapevine Leafroll-associated Virus 7	2385	0.477	RM1_S002__insert_5000	d	2385	POSITIVE	0	NEGATIVE	POSITIVE
Grapevine Leafroll-associated Virus 13	2584	0.517	RM1_S002__insert_5000	d	2584	POSITIVE	0	NEGATIVE	POSITIVE
Arabis Mosaic Virus	2543	0.509	RM1_S002__insert_5000	d	229	POSITIVE	0	NEGATIVE	POSITIVE
Tomato Ringspot Virus	2493	0.499	RM1_S002__insert_5000	d	1937	POSITIVE	0	NEGATIVE	POSITIVE
Tobacco Ringspot Virus	2466	0.493	RM1_S002__insert_5000	d	2157	POSITIVE	0	NEGATIVE	POSITIVE
Grapevine red blotch-associated virus	2511	0.502	RM1_S002__insert_5000	d	2478	POSITIVE	0	NEGATIVE	POSITIVE
Xylella fastidiosa subsp. fastidiosa	2501	0.5	RM1_S002__insert_5000	d	30	POSITIVE	0	NEGATIVE	POSITIVE
Agrobacterium vitis	2459	0.492	RM1_S002__insert_5000	d	2531	POSITIVE	0	NEGATIVE	POSITIVE
Candidatus Phytoplasma solani	2490	0.498	RM1_S002__insert_5000	e	0	NEGATIVE	0	NEGATIVE	POSITIVE
Candidatus Phytoplasma australiense	2512	0.502	RM1_S002__insert_5000	e	1624	POSITIVE	0	NEGATIVE	POSITIVE
Candidatus Phytoplasma aurantifolia	2568	0.514	RM1_S002__insert_5000	e	0	NEGATIVE	0	NEGATIVE	POSITIVE
Grapevine Fanleaf Virus	2529	0.506	RM1_S002__insert_5000	e	2542	POSITIVE	0	NEGATIVE	POSITIVE
Grapevine Virus A	2540	0.508	RM1_S002__insert_5000	e	627	POSITIVE	0	NEGATIVE	POSITIVE
Grapevine Virus B	2538	0.508	RM1_S002__insert_5000	e	2811	POSITIVE	0	NEGATIVE	POSITIVE
Grapevine Leafroll-associated virus 1	2511	0.502	RM1_S002__insert_5000	e	2239	POSITIVE	0	NEGATIVE	POSITIVE
Grapevine Leafroll-associated virus 2	2440	0.488	RM1_S002__insert_5000	e	1318	POSITIVE	0	NEGATIVE	POSITIVE
Grapevine Leafroll-associated Virus 3	2536	0.507	RM1_S002__insert_5000	e	1747	POSITIVE	0	NEGATIVE	POSITIVE
Grapevine Leafroll-associated Virus 4(4)	2411	0.482	RM1_S002__insert_5000	e	2475	POSITIVE	0	NEGATIVE	POSITIVE
Grapevine Leafroll-associated Virus 4(5)	2412	0.482	RM1_S002__insert_5000	e	0	NEGATIVE	0	NEGATIVE	POSITIVE
Grapevine Leafroll-associated Virus 4(9)	2470	0.494	RM1_S002__insert_5000	e	0	NEGATIVE	0	NEGATIVE	POSITIVE
Not Found	2600	0.52	RM1_S002__insert_5000	e	0	NEGATIVE	0	NEGATIVE	POSITIVE
Grapevine Leafroll-associated Virus 4(6)	2438	0.488	RM1_S002__insert_5000	e	3968	POSITIVE	0	NEGATIVE	POSITIVE
Grapevine Leafroll-associated Virus 4(Pr)	2505	0.501	RM1_S002__insert_5000	e	0	NEGATIVE	0	NEGATIVE	POSITIVE
Not Found	2410	0.482	RM1_S002__insert_5000	e	0	NEGATIVE	0	NEGATIVE	POSITIVE
Grapevine Leafroll-associated Virus 4(Car)	2500	0.5	RM1_S002__insert_5000	e	0	NEGATIVE	0	NEGATIVE	POSITIVE
Grapevine Leafroll-associated Virus 7	2573	0.515	RM1_S002__insert_5000	e	2573	POSITIVE	0	NEGATIVE	POSITIVE
Grapevine Leafroll-associated Virus 13	2464	0.493	RM1_S002__insert_5000	e	2464	POSITIVE	0	NEGATIVE	POSITIVE
Arabis Mosaic Virus	2529	0.506	RM1_S002__insert_5000	e	212	POSITIVE	0	NEGATIVE	POSITIVE
Tomato Ringspot Virus	2541	0.508	RM1_S002__insert_5000	e	1971	POSITIVE	0	NEGATIVE	POSITIVE
Tobacco Ringspot Virus	2423	0.485	RM1_S002__insert_5000	e	2118	POSITIVE	0	NEGATIVE	POSITIVE
Grapevine red blotch-associated virus	2503	0.501	RM1_S002__insert_5000	e	2480	POSITIVE	0	NEGATIVE	POSITIVE
Xylella fastidiosa subsp. fastidiosa	2501	0.5	RM1_S002__insert_5000	e	28	POSITIVE	0	NEGATIVE	POSITIVE
Agrobacterium vitis	2442	0.488	RM1_S002__insert_5000	e	2516	POSITIVE	0	NEGATIVE	POSITIVE
Candidatus Phytoplasma solani	2482	0.496	RM1_S002__insert_5000	f	0	NEGATIVE	0	NEGATIVE	POSITIVE
Candidatus Phytoplasma australiense	2547	0.509	RM1_S002__insert_5000	f	1589	POSITIVE	0	NEGATIVE	POSITIVE
Candidatus Phytoplasma aurantifolia	2486	0.497	RM1_S002__insert_5000	f	0	NEGATIVE	0	NEGATIVE	POSITIVE
Grapevine Fanleaf Virus	2486	0.497	RM1_S002__insert_5000	f	2504	POSITIVE	0	NEGATIVE	POSITIVE
Grapevine Virus A	2424	0.485	RM1_S002__insert_5000	f	611	POSITIVE	0	NEGATIVE	POSITIVE
Grapevine Virus B	2441	0.488	RM1_S002__insert_5000	f	2630	POSITIVE	0	NEGATIVE	POSITIVE
Grapevine Leafroll-associated virus 1	2468	0.494	RM1_S002__insert_5000	f	2223	POSITIVE	0	NEGATIVE	POSITIVE
Grapevine Leafroll-associated virus 2	2510	0.502	RM1_S002__insert_5000	f	1340	POSITIVE	0	NEGATIVE	POSITIVE
Grapevine Leafroll-associated Virus 3	2491	0.498	RM1_S002__insert_5000	f	1705	POSITIVE	0	NEGATIVE	POSITIVE
Grapevine Leafroll-associated Virus 4(4)	2405	0.481	RM1_S002__insert_5000	f	2469	POSITIVE	0	NEGATIVE	POSITIVE
Grapevine Leafroll-associated Virus 4(5)	2478	0.496	RM1_S002__insert_5000	f	0	NEGATIVE	0	NEGATIVE	POSITIVE
Grapevine Leafroll-associated Virus 4(9)	2530	0.506	RM1_S002__insert_5000	f	0	NEGATIVE	0	NEGATIVE	POSITIVE
Not Found	2581	0.516	RM1_S002__insert_5000	f	0	NEGATIVE	0	NEGATIVE	POSITIVE
Grapevine Leafroll-associated Virus 4(6)	2464	0.493	RM1_S002__insert_5000	f	4058	POSITIVE	0	NEGATIVE	POSITIVE
Grapevine Leafroll-associated Virus 4(Pr)	2532	0.506	RM1_S002__insert_5000	f	0	NEGATIVE	0	NEGATIVE	POSITIVE
Not Found	2541	0.508	RM1_S002__insert_5000	f	0	NEGATIVE	0	NEGATIVE	POSITIVE
Grapevine Leafroll-associated Virus 4(Car)	2492	0.498	RM1_S002__insert_5000	f	0	NEGATIVE	0	NEGATIVE	POSITIVE
Grapevine Leafroll-associated Virus 7	2505	0.501	RM1_S002__insert_5000	f	2504	POSITIVE	0	NEGATIVE	POSITIVE
Grapevine Leafroll-associated Virus 13	2470	0.494	RM1_S002__insert_5000	f	2470	POSITIVE	0	NEGATIVE	POSITIVE
Arabis Mosaic Virus	2393	0.479	RM1_S002__insert_5000	f	213	POSITIVE	0	NEGATIVE	POSITIVE
Tomato Ringspot Virus	2496	0.499	RM1_S002__insert_5000	f	1933	POSITIVE	0	NEGATIVE	POSITIVE
Tobacco Ringspot Virus	2511	0.502	RM1_S002__insert_5000	f	2197	POSITIVE	0	NEGATIVE	POSITIVE
Grapevine red blotch-associated virus	2480	0.496	RM1_S002__insert_5000	f	2457	POSITIVE	0	NEGATIVE	POSITIVE
Xylella fastidiosa subsp. fastidiosa	2446	0.489	RM1_S002__insert_5000	f	29	POSITIVE	0	NEGATIVE	POSITIVE
Agrobacterium vitis	2567	0.513	RM1_S002__insert_5000	f	2619	POSITIVE	0	NEGATIVE	POSITIVE
Candidatus Phytoplasma solani	2547	0.509	RM1_S002__insert_5000	g	0	NEGATIVE	0	NEGATIVE	POSITIVE
Candidatus Phytoplasma australiense	2578	0.516	RM1_S002__insert_5000	g	1623	POSITIVE	0	NEGATIVE	POSITIVE
Candidatus Phytoplasma aurantifolia	2501	0.5	RM1_S002__insert_5000	g	0	NEGATIVE	0	NEGATIVE	POSITIVE
Grapevine Fanleaf Virus	2471	0.494	RM1_S002__insert_5000	g	2481	POSITIVE	0	NEGATIVE	POSITIVE
Grapevine Virus A	2467	0.493	RM1_S002__insert_5000	g	638	POSITIVE	0	NEGATIVE	POSITIVE
Grapevine Virus B	2513	0.503	RM1_S002__insert_5000	g	2691	POSITIVE	0	NEGATIVE	POSITIVE
Grapevine Leafroll-associated virus 1	2548	0.51	RM1_S002__insert_5000	g	2273	POSITIVE	0	NEGATIVE	POSITIVE
Grapevine Leafroll-associated virus 2	2466	0.493	RM1_S002__insert_5000	g	1304	POSITIVE	0	NEGATIVE	POSITIVE
Grapevine Leafroll-associated Virus 3	2478	0.496	RM1_S002__insert_5000	g	1702	POSITIVE	0	NEGATIVE	POSITIVE
Grapevine Leafroll-associated Virus 4(4)	2393	0.479	RM1_S002__insert_5000	g	2458	POSITIVE	0	NEGATIVE	POSITIVE
Grapevine Leafroll-associated Virus 4(5)	2539	0.508	RM1_S002__insert_5000	g	0	NEGATIVE	0	NEGATIVE	POSITIVE
Grapevine Leafroll-associated Virus 4(9)	2438	0.488	RM1_S002__insert_5000	g	0	NEGATIVE	0	NEGATIVE	POSITIVE
Not Found	2438	0.488	RM1_S002__insert_5000	g	0	NEGATIVE	0	NEGATIVE	POSITIVE
Grapevine Leafroll-associated Virus 4(6)	2440	0.488	RM1_S002__insert_5000	g	3998	POSITIVE	0	NEGATIVE	POSITIVE
Grapevine Leafroll-associated Virus 4(Pr)	2456	0.491	RM1_S002__insert_5000	g	0	NEGATIVE	0	NEGATIVE	POSITIVE
Not Found	2423	0.485	RM1_S002__insert_5000	g	0	NEGATIVE	0	NEGATIVE	POSITIVE
Grapevine Leafroll-associated Virus 4(Car)	2519	0.504	RM1_S002__insert_5000	g	0	NEGATIVE	0	NEGATIVE	POSITIVE
Grapevine Leafroll-associated Virus 7	2440	0.488	RM1_S002__insert_5000	g	2438	POSITIVE	0	NEGATIVE	POSITIVE
Grapevine Leafroll-associated Virus 13	2490	0.498	RM1_S002__insert_5000	g	2490	POSITIVE	0	NEGATIVE	POSITIVE
Arabis Mosaic Virus	2458	0.492	RM1_S002__insert_5000	g	187	POSITIVE	0	NEGATIVE	POSITIVE
Tomato Ringspot Virus	2484	0.497	RM1_S002__insert_5000	g	1857	POSITIVE	0	NEGATIVE	POSITIVE
Tobacco Ringspot Virus	2434	0.487	RM1_S002__insert_5000	g	2113	POSITIVE	0	NEGATIVE	POSITIVE
Grapevine red blotch-associated virus	2444	0.489	RM1_S002__insert_5000	g	2417	POSITIVE	0	NEGATIVE	POSITIVE
Xylella fastidiosa subsp. fastidiosa	2542	0.508	RM1_S002__insert_5000	g	39	POSITIVE	0	NEGATIVE	POSITIVE
Agrobacterium vitis	2439	0.488	RM1_S002__insert_5000	g	2526	POSITIVE	0	NEGATIVE	POSITIVE
Candidatus Phytoplasma solani	2462	0.492	RM1_S002__insert_5000	h	0	NEGATIVE	0	NEGATIVE	POSITIVE
Candidatus Phytoplasma australiense	2474	0.495	RM1_S002__insert_5000	h	1449	POSITIVE	0	NEGATIVE	POSITIVE
Candidatus Phytoplasma aurantifolia	2465	0.493	RM1_S002__insert_5000	h	0	NEGATIVE	0	NEGATIVE	POSITIVE
Grapevine Fanleaf Virus	2481	0.496	RM1_S002__insert_5000	h	2494	POSITIVE	0	NEGATIVE	POSITIVE
Grapevine Virus A	2503	0.501	RM1_S002__insert_5000	h	643	POSITIVE	0	NEGATIVE	POSITIVE
Grapevine Virus B	2526	0.505	RM1_S002__insert_5000	h	2767	POSITIVE	0	NEGATIVE	POSITIVE
Grapevine Leafroll-associated virus 1	2532	0.506	RM1_S002__insert_5000	h	2271	POSITIVE	0	NEGATIVE	POSITIVE
Grapevine Leafroll-associated virus 2	2452	0.49	RM1_S002__insert_5000	h	1316	POSITIVE	0	NEGATIVE	POSITIVE
Grapevine Leafroll-associated Virus 3	2532	0.506	RM1_S002__insert_5000	h	1776	POSITIVE	0	NEGATIVE	POSITIVE
Grapevine Leafroll-associated Virus 4(4)	2550	0.51	RM1_S002__insert_5000	h	2625	POSITIVE	0	NEGATIVE	POSITIVE
Grapevine Leafroll-associated Virus 4(5)	2456	0.491	RM1_S002__insert_5000	h	0	NEGATIVE	0	NEGATIVE	POSITIVE
Grapevine Leafroll-associated Virus 4(9)	2509	0.502	RM1_S002__insert_5000	h	0	NEGATIVE	0	NEGATIVE	POSITIVE
Not Found	2456	0.491	RM1_S002__insert_5000	h	0	NEGATIVE	0	NEGATIVE	POSITIVE
Grapevine Leafroll-associated Virus 4(6)	2424	0.485	RM1_S002__insert_5000	h	3941	POSITIVE	0	NEGATIVE	POSITIVE
Grapevine Leafroll-associated Virus 4(Pr)	2449	0.49	RM1_S002__insert_5000	h	0	NEGATIVE	0	NEGATIVE	POSITIVE
Not Found	2486	0.497	RM1_S002__insert_5000	h	0	NEGATIVE	0	NEGATIVE	POSITIVE
Grapevine Leafroll-associated Virus 4(Car)	2494	0.499	RM1_S002__insert_5000	h	0	NEGATIVE	0	NEGATIVE	POSITIVE
Grapevine Leafroll-associated Virus 7	2561	0.512	RM1_S002__insert_5000	h	2557	POSITIVE	0	NEGATIVE	POSITIVE
Grapevine Leafroll-associated Virus 13	2500	0.5	RM1_S002__insert_5000	h	2500	POSITIVE	0	NEGATIVE	POSITIVE
Arabis Mosaic Virus	2503	0.501	RM1_S002__insert_5000	h	211	POSITIVE	0	NEGATIVE	POSITIVE
Tomato Ringspot Virus	2514	0.503	RM1_S002__insert_5000	h	1973	POSITIVE	0	NEGATIVE	POSITIVE
Tobacco Ringspot Virus	2570	0.514	RM1_S002__insert_5000	h	2255	POSITIVE	0	NEGATIVE	POSITIVE
Grapevine red blotch-associated virus	2490	0.498	RM1_S002__insert_5000	h	2463	POSITIVE	0	NEGATIVE	POSITIVE
Xylella fastidiosa subsp. fastidiosa	2415	0.483	RM1_S002__insert_5000	h	29	POSITIVE	0	NEGATIVE	POSITIVE
Agrobacterium vitis	2472	0.494	RM1_S002__insert_5000	h	2529	POSITIVE	0	NEGATIVE	POSITIVE
Candidatus Phytoplasma solani	2485	0.497	RM1_S002__insert_5000	i	0	NEGATIVE	0	NEGATIVE	POSITIVE
Candidatus Phytoplasma australiense	2470	0.494	RM1_S002__insert_5000	i	1567	POSITIVE	0	NEGATIVE	POSITIVE
Candidatus Phytoplasma aurantifolia	2433	0.487	RM1_S002__insert_5000	i	0	NEGATIVE	0	NEGATIVE	POSITIVE
Grapevine Fanleaf Virus	2533	0.507	RM1_S002__insert_5000	i	2559	POSITIVE	0	NEGATIVE	POSITIVE
Grapevine Virus A	2448	0.49	RM1_S002__insert_5000	i	638	POSITIVE	0	NEGATIVE	POSITIVE
Grapevine Virus B	2470	0.494	RM1_S002__insert_5000	i	2567	POSITIVE	0	NEGATIVE	POSITIVE
Grapevine Leafroll-associated virus 1	2498	0.5	RM1_S002__insert_5000	i	2227	POSITIVE	0	NEGATIVE	POSITIVE
Grapevine Leafroll-associated virus 2	2513	0.503	RM1_S002__insert_5000	i	1335	POSITIVE	0	NEGATIVE	POSITIVE
Grapevine Leafroll-associated Virus 3	2502	0.5	RM1_S002__insert_5000	i	1762	POSITIVE	0	NEGATIVE	POSITIVE
Grapevine Leafroll-associated Virus 4(4)	2432	0.486	RM1_S002__insert_5000	i	2498	POSITIVE	0	NEGATIVE	POSITIVE
Grapevine Leafroll-associated Virus 4(5)	2557	0.511	RM1_S002__insert_5000	i	0	NEGATIVE	0	NEGATIVE	POSITIVE
Grapevine Leafroll-associated Virus 4(9)	2442	0.488	RM1_S002__insert_5000	i	0	NEGATIVE	0	NEGATIVE	POSITIVE
Not Found	2472	0.494	RM1_S002__insert_5000	i	0	NEGATIVE	0	NEGATIVE	POSITIVE
Grapevine Leafroll-associated Virus 4(6)	2530	0.506	RM1_S002__insert_5000	i	4087	POSITIVE	0	NEGATIVE	POSITIVE
Grapevine Leafroll-associated Virus 4(Pr)	2538	0.508	RM1_S002__insert_5000	i	0	NEGATIVE	0	NEGATIVE	POSITIVE
Not Found	2496	0.499	RM1_S002__insert_5000	i	0	NEGATIVE	0	NEGATIVE	POSITIVE
Grapevine Leafroll-associated Virus 4(Car)	2532	0.506	RM1_S002__insert_5000	i	0	NEGATIVE	0	NEGATIVE	POSITIVE
Grapevine Leafroll-associated Virus 7	2434	0.487	RM1_S002__insert_5000	i	2434	POSITIVE	0	NEGATIVE	POSITIVE
Grapevine Leafroll-associated Virus 13	2545	0.509	RM1_S002__insert_5000	i	2545	POSITIVE	0	NEGATIVE	POSITIVE
Arabis Mosaic Virus	2522	0.504	RM1_S002__insert_5000	i	206	POSITIVE	0	NEGATIVE	POSITIVE
Tomato Ringspot Virus	2445	0.489	RM1_S002__insert_5000	i	1875	POSITIVE	0	NEGATIVE	POSITIVE
Tobacco Ringspot Virus	2459	0.492	RM1_S002__insert_5000	i	2178	POSITIVE	0	NEGATIVE	POSITIVE
Grapevine red blotch-associated virus	2471	0.494	RM1_S002__insert_5000	i	2449	POSITIVE	0	NEGATIVE	POSITIVE
Xylella fastidiosa subsp. fastidiosa	2565	0.513	RM1_S002__insert_5000	i	25	POSITIVE	0	NEGATIVE	POSITIVE
Agrobacterium vitis	2490	0.498	RM1_S002__insert_5000	i	2569	POSITIVE	0	NEGATIVE	POSITIVE
Candidatus Phytoplasma solani	2554	0.511	RM1_S002__insert_5000	j	0	NEGATIVE	0	NEGATIVE	POSITIVE
Candidatus Phytoplasma australiense	2417	0.483	RM1_S002__insert_5000	j	1495	POSITIVE	0	NEGATIVE	POSITIVE
Candidatus Phytoplasma aurantifolia	2457	0.491	RM1_S002__insert_5000	j	0	NEGATIVE	0	NEGATIVE	POSITIVE
Grapevine Fanleaf Virus	2502	0.5	RM1_S002__insert_5000	j	2519	POSITIVE	0	NEGATIVE	POSITIVE
Grapevine Virus A	2471	0.494	RM1_S002__insert_5000	j	604	POSITIVE	0	NEGATIVE	POSITIVE
Grapevine Virus B	2482	0.496	RM1_S002__insert_5000	j	2663	POSITIVE	0	NEGATIVE	POSITIVE
Grapevine Leafroll-associated virus 1	2504	0.501	RM1_S002__insert_5000	j	2239	POSITIVE	0	NEGATIVE	POSITIVE
Grapevine Leafroll-associated virus 2	2440	0.488	RM1_S002__insert_5000	j	1278	POSITIVE	0	NEGATIVE	POSITIVE
Grapevine Leafroll-associated Virus 3	2480	0.496	RM1_S002__insert_5000	j	1747	POSITIVE	0	NEGATIVE	POSITIVE
Grapevine Leafroll-associated Virus 4(4)	2462	0.492	RM1_S002__insert_5000	j	2517	POSITIVE	0	NEGATIVE	POSITIVE
Grapevine Leafroll-associated Virus 4(5)	2534	0.507	RM1_S002__insert_5000	j	0	NEGATIVE	0	NEGATIVE	POSITIVE
Grapevine Leafroll-associated Virus 4(9)	2455	0.491	RM1_S002__insert_5000	j	0	NEGATIVE	0	NEGATIVE	POSITIVE
Not Found	2547	0.509	RM1_S002__insert_5000	j	0	NEGATIVE	0	NEGATIVE	POSITIVE
Grapevine Leafroll-associated Virus 4(6)	2558	0.512	RM1_S002__insert_5000	j	4089	POSITIVE	0	NEGATIVE	POSITIVE
Grapevine Leafroll-associated Virus 4(Pr)	2513	0.503	RM1_S002__insert_5000	j	0	NEGATIVE	0	NEGATIVE	POSITIVE
Not Found	2468	0.494	RM1_S002__insert_5000	j	0	NEGATIVE	0	NEGATIVE	POSITIVE
Grapevine Leafroll-associated Virus 4(Car)	2507	0.501	RM1_S002__insert_5000	j	0	NEGATIVE	0	NEGATIVE	POSITIVE
Grapevine Leafroll-associated Virus 7	2479	0.496	RM1_S002__insert_5000	j	2479	POSITIVE	0	NEGATIVE	POSITIVE
Grapevine Leafroll-associated Virus 13	2509	0.502	RM1_S002__insert_5000	j	2509	POSITIVE	0	NEGATIVE	POSITIVE
Arabis Mosaic Virus	2497	0.499	RM1_S002__insert_5000	j	232	POSITIVE	0	NEGATIVE	POSITIVE
Tomato Ringspot Virus	2451	0.49	RM1_S002__insert_5000	j	1900	POSITIVE	0	NEGATIVE	POSITIVE
Tobacco Ringspot Virus	2505	0.501	RM1_S002__insert_5000	j	2166	POSITIVE	0	NEGATIVE	POSITIVE
Grapevine red blotch-associated virus	2571	0.514	RM1_S002__insert_5000	j	2558	POSITIVE	0	NEGATIVE	POSITIVE
Xylella fastidiosa subsp. fastidiosa	2525	0.505	RM1_S002__insert_5000	j	30	POSITIVE	0	NEGATIVE	POSITIVE
[truncated: 502 more rows]

## Sheet: Running times
					Metaphlan3		Kraken2		MiFi
		CAMI file ID	relative abundance	replicate	time (h:m:s)	memory (Gb)	time (h:m:s)	memory (Gb)	time (h:m:s)	memory (Gb)
CAMI_high	a-RH_S001__insert_270	RH_S001__insert_270	0.005	a	1:24:46	66.2887	3:43:53	51.1675	0:31:25.091000	5.21739
CAMI_high	b-RH_S001__insert_270	RH_S001__insert_270	0.005	b	1:20:03	67.6724	3:43:46	51.1614	0:28:48	4.78261
CAMI_high	c-RH_S001__insert_270	RH_S001__insert_270	0.005	c	1:19:17	63.2043	3:44:32	51.1555	0:36:39.273000	6.08696
CAMI_high	d-RH_S001__insert_270	RH_S001__insert_270	0.005	d	1:19:38	63.4405	3:44:52	51.1623	0:28:48	4.78261
CAMI_high	e-RH_S001__insert_270	RH_S001__insert_270	0.005	e	1:20:24	64.5284	3:45:22	51.1481	0:28:48	4.78261
CAMI_high	f-RH_S001__insert_270	RH_S001__insert_270	0.005	f	1:19:41	68.5925	3:45:43	51.1666	0:36:39.273000	6.08696
CAMI_high	g-RH_S001__insert_270	RH_S001__insert_270	0.005	g	1:20:21	64.5787	3:45:41	51.1659	0:36:39.273000	6.08696
CAMI_high	h-RH_S001__insert_270	RH_S001__insert_270	0.005	h	1:20:42	64.6124	3:45:28	51.1796	0:31:25.091000	5.21739
CAMI_high	i-RH_S001__insert_270	RH_S001__insert_270	0.005	i	1:21:37	63.1678	3:51:42	51.1626	0:26:10.909000	4.34783
CAMI_high	j-RH_S001__insert_270	RH_S001__insert_270	0.005	j	1:19:43	65.4754	3:46:28	51.16	0:31:25.091000	5.21739
CAMI_high	a-RH_S002__insert_270	RH_S002__insert_270	0.005	a	1:08:51	69.2246	3:45:47	51.2738	0:39:16.364000	6.52174
CAMI_high	b-RH_S002__insert_270	RH_S002__insert_270	0.005	b	1:20:20	65.6068	3:45:54	51.261	0:39:16.364000	6.52174
CAMI_high	c-RH_S002__insert_270	RH_S002__insert_270	0.005	c	1:20:58	66.1339	3:45:37	51.2654	0:34:02.182000	5.65217
CAMI_high	d-RH_S002__insert_270	RH_S002__insert_270	0.005	d	1:18:54	64.9442	3:45:42	51.2721	0:34:02.182000	5.65217
CAMI_high	e-RH_S002__insert_270	RH_S002__insert_270	0.005	e	1:21:55	67.5537	3:46:34	51.2692	0:39:16.364000	6.52174
CAMI_high	f-RH_S002__insert_270	RH_S002__insert_270	0.005	f	1:20:01	68.5361	3:45:44	51.2521	0:28:48	4.78261
CAMI_high	g-RH_S002__insert_270	RH_S002__insert_270	0.005	g	1:19:46	65.548	3:45:25	51.2903	0:28:48	4.78261
CAMI_high	h-RH_S002__insert_270	RH_S002__insert_270	0.005	h	1:18:50	63.8697	3:46:08	51.2802	0:34:02.182000	5.65217
CAMI_high	i-RH_S002__insert_270	RH_S002__insert_270	0.005	i	1:19:47	66.1836	3:45:28	51.2887	0:39:16.364000	6.52174
CAMI_high	j-RH_S002__insert_270	RH_S002__insert_270	0.005	j	1:20:59	67.8346	3:45:39	51.2833	0:39:16.364000	6.52174
CAMI_high	a-RH_S003__insert_270	RH_S003__insert_270	0.005	a	1:19:57	68.8327	3:46:21	51.5191	0:26:10.909000	4.34783
CAMI_high	b-RH_S003__insert_270	RH_S003__insert_270	0.005	b	1:22:31	67.6284	3:45:55	51.4696	0:36:39.273000	6.08696
CAMI_high	c-RH_S003__insert_270	RH_S003__insert_270	0.005	c	1:01:35	62.7885	3:46:17	51.4855	0:31:25.091000	5.21739
CAMI_high	d-RH_S003__insert_270	RH_S003__insert_270	0.005	d	1:18:39	63.9456	3:46:08	51.4806	0:36:39.273000	6.08696
CAMI_high	e-RH_S003__insert_270	RH_S003__insert_270	0.005	e	1:19:47	65.8186	3:46:29	51.5084	0:39:16.364000	6.52174
CAMI_high	f-RH_S003__insert_270	RH_S003__insert_270	0.005	f	1:19:32	65.9708	3:46:18	51.501	0:26:10.909000	4.34783
CAMI_high	g-RH_S003__insert_270	RH_S003__insert_270	0.005	g	1:19:57	66.2081	3:46:11	51.4863	0:36:39.273000	6.08696
CAMI_high	h-RH_S003__insert_270	RH_S003__insert_270	0.005	h	1:19:58	64.6149	3:46:33	51.5095	0:26:10.909000	4.34783
CAMI_high	i-RH_S003__insert_270	RH_S003__insert_270	0.005	i	1:20:39	64.4403	3:46:20	51.5069	0:31:25.091000	5.21739
CAMI_high	j-RH_S003__insert_270	RH_S003__insert_270	0.005	j	1:20:52	66.6336	3:46:11	51.5071	0:34:02.182000	5.65217
CAMI_high	a-RH_S004__insert_270	RH_S004__insert_270	0.005	a	1:21:02	68.4672	3:46:13	51.5237	0:39:16.364000	6.52174
CAMI_high	b-RH_S004__insert_270	RH_S004__insert_270	0.005	b	1:20:07	66.7052	3:46:30	51.4984	0:31:25.091000	5.21739
CAMI_high	c-RH_S004__insert_270	RH_S004__insert_270	0.005	c	1:19:51	65.9975	3:46:15	51.483	0:26:10.909000	4.34783
CAMI_high	d-RH_S004__insert_270	RH_S004__insert_270	0.005	d	1:20:47	66.8051	3:46:20	51.4912	0:28:48	4.78261
CAMI_high	e-RH_S004__insert_270	RH_S004__insert_270	0.005	e	1:21:30	63.527	3:46:02	51.526	0:36:39.273000	6.08696
CAMI_high	f-RH_S004__insert_270	RH_S004__insert_270	0.005	f	1:22:00	65.1245	3:46:15	51.5324	0:28:48	4.78261
CAMI_high	g-RH_S004__insert_270	RH_S004__insert_270	0.005	g	1:21:32	64.7107	3:46:15	51.508	0:28:48	4.78261
CAMI_high	h-RH_S004__insert_270	RH_S004__insert_270	0.005	h	1:22:19	66.4438	3:47:07	51.509	0:39:16.364000	6.52174
CAMI_high	i-RH_S004__insert_270	RH_S004__insert_270	0.005	i	1:20:14	63.0491	3:46:14	51.5392	0:31:25.091000	5.21739
CAMI_high	j-RH_S004__insert_270	RH_S004__insert_270	0.005	j	1:20:11	66.6853	3:46:34	51.5143	0:36:39.273000	6.08696
CAMI_high	a-RH_S005__insert_270	RH_S005__insert_270	0.005	a	1:20:15	66.461	3:45:59	51.521	0:28:48	4.78261
CAMI_high	b-RH_S005__insert_270	RH_S005__insert_270	0.005	b	1:19:40	63.9347	3:45:53	51.5381	0:36:39.273000	6.08696
CAMI_high	c-RH_S005__insert_270	RH_S005__insert_270	0.005	c	1:19:01	62.8652	3:46:09	51.4899	0:34:02.182000	5.65217
CAMI_high	d-RH_S005__insert_270	RH_S005__insert_270	0.005	d	1:18:56	63.0605	3:46:28	51.5008	0:34:02.182000	5.65217
CAMI_high	e-RH_S005__insert_270	RH_S005__insert_270	0.005	e	1:01:23	64.674	3:46:22	51.4894	0:36:39.273000	6.08696
CAMI_high	f-RH_S005__insert_270	RH_S005__insert_270	0.005	f	1:13:34	65.4326	3:46:28	51.5183	0:28:48	4.78261
CAMI_high	g-RH_S005__insert_270	RH_S005__insert_270	0.005	g	1:36:47	65.1814	3:46:34	51.5011	0:39:16.364000	6.52174
CAMI_high	h-RH_S005__insert_270	RH_S005__insert_270	0.005	h	1:14:47	63.7554	3:46:30	51.5107	0:31:25.091000	5.21739
CAMI_high	i-RH_S005__insert_270	RH_S005__insert_270	0.005	i	1:15:28	63.9232	3:46:12	51.5048	0:36:39.273000	6.08696
CAMI_high	j-RH_S005__insert_270	RH_S005__insert_270	0.005	j	1:16:34	65.264	3:46:30	51.4972	0:34:02.182000	5.65217
CAMI_low	a-RL_S001__insert_270	RL_S001__insert_270	0.005	a	1:16:57	68.7298	3:38:11	48.7812	0:36:39.273000	6.08696
CAMI_low	b-RL_S001__insert_270	RL_S001__insert_270	0.005	b	1:17:21	66.9532	3:38:25	48.7622	0:36:39.273000	6.08696
CAMI_low	c-RL_S001__insert_270	RL_S001__insert_270	0.005	c	1:16:56	64.5207	3:38:15	48.7321	0:28:48	4.78261
CAMI_low	d-RL_S001__insert_270	RL_S001__insert_270	0.005	d	1:17:29	66.6876	1:42:04	48.7858	0:28:48	4.78261
CAMI_low	e-RL_S001__insert_270	RL_S001__insert_270	0.005	e	1:17:08	67.2516	1:43:00	48.7768	0:39:16.364000	6.52174
CAMI_low	f-RL_S001__insert_270	RL_S001__insert_270	0.005	f	1:17:34	65.7797	1:39:29	48.7507	0:34:02.182000	5.65217
CAMI_low	g-RL_S001__insert_270	RL_S001__insert_270	0.005	g	1:17:53	67.8288	1:39:02	48.7507	0:31:25.091000	5.21739
CAMI_low	h-RL_S001__insert_270	RL_S001__insert_270	0.005	h	1:17:03	63.8657	1:39:35	48.7365	0:26:10.909000	4.34783
CAMI_low	i-RL_S001__insert_270	RL_S001__insert_270	0.005	i	1:17:15	66.7531	1:39:27	48.7423	0:36:39.273000	6.08696
CAMI_low	j-RL_S001__insert_270	RL_S001__insert_270	0.005	j	1:17:29	68.0502	1:37:49	48.7477	0:36:39.273000	6.08696
CAMI_medium	a-RM1_S001__insert_5000	RM1_S001__insert_5000	0.005	a	1:04:04	68.5194	1:18:19	48.8734	0:36:39.273000	6.08696
CAMI_medium	b-RM1_S001__insert_5000	RM1_S001__insert_5000	0.005	b	1:04:53	63.8927	1:19:01	48.8674	0:26:10.909000	4.34783
CAMI_medium	c-RM1_S001__insert_5000	RM1_S001__insert_5000	0.005	c	1:04:00	66.9404	1:19:34	48.8641	0:39:16.364000	6.52174
CAMI_medium	d-RM1_S001__insert_5000	RM1_S001__insert_5000	0.005	d	1:02:25	64.8338	1:22:03	48.8744	0:36:39.273000	6.08696
CAMI_medium	e-RM1_S001__insert_5000	RM1_S001__insert_5000	0.005	e	1:03:13	64.4965	1:23:15	48.8896	0:31:25.091000	5.21739
CAMI_medium	f-RM1_S001__insert_5000	RM1_S001__insert_5000	0.005	f	1:03:07	65.0033	0:59:27	48.8996	0:39:16.364000	6.52174
CAMI_medium	g-RM1_S001__insert_5000	RM1_S001__insert_5000	0.005	g	1:02:37	65.0716	1:22:51	48.8688	0:31:25.091000	5.21739
CAMI_medium	h-RM1_S001__insert_5000	RM1_S001__insert_5000	0.005	h	1:04:17	66.9093	1:22:42	48.8659	0:36:39.273000	6.08696
CAMI_medium	i-RM1_S001__insert_5000	RM1_S001__insert_5000	0.005	i	1:03:23	63.9694	1:23:26	48.8823	0:31:25.091000	5.21739
CAMI_medium	j-RM1_S001__insert_5000	RM1_S001__insert_5000	0.005	j	1:03:33	67.9159	1:22:50	48.862	0:39:16.364000	6.52174
CAMI_medium	a-RM1_S002__insert_5000	RM1_S002__insert_5000	0.005	a	1:02:12	69.6011	1:22:27	48.9481	0:39:16.364000	6.52174
CAMI_medium	b-RM1_S002__insert_5000	RM1_S002__insert_5000	0.005	b	1:01:59	67.3656	1:12:34	48.9605	0:28:48	4.78261
CAMI_medium	c-RM1_S002__insert_5000	RM1_S002__insert_5000	0.005	c	1:00:59	65.9826	1:20:32	48.9453	0:39:16.364000	6.52174
CAMI_medium	d-RM1_S002__insert_5000	RM1_S002__insert_5000	0.005	d	1:00:22	66.076	1:22:49	48.9659	0:31:25.091000	5.21739
CAMI_medium	e-RM1_S002__insert_5000	RM1_S002__insert_5000	0.005	e	1:00:57	63.6034	1:15:40	49.0022	0:39:16.364000	6.52174
CAMI_medium	f-RM1_S002__insert_5000	RM1_S002__insert_5000	0.005	f	1:01:38	68.4394	1:15:40	48.9515	0:36:39.273000	6.08696
CAMI_medium	g-RM1_S002__insert_5000	RM1_S002__insert_5000	0.005	g	1:00:43	68.5612	1:22:22	48.9616	0:28:48	4.78261
CAMI_medium	h-RM1_S002__insert_5000	RM1_S002__insert_5000	0.005	h	0:59:38	63.494	1:23:11	48.9647	0:34:02.182000	5.65217
CAMI_medium	i-RM1_S002__insert_5000	RM1_S002__insert_5000	0.005	i	0:59:39	66.6936	1:23:16	48.9385	0:28:48	4.78261
CAMI_medium	j-RM1_S002__insert_5000	RM1_S002__insert_5000	0.005	j	0:59:30	67.0964	1:14:50	48.9604	0:28:48	4.78261
CAMI_medium	a-RM2_S001__insert_270	RM2_S001__insert_270	0.005	a	1:06:39	68.7421	1:40:02	49.4078	0:26:10.909000	4.34783
CAMI_medium	b-RM2_S001__insert_270	RM2_S001__insert_270	0.005	b	1:06:12	68.0216	1:40:17	49.3975	0:28:48	4.78261
CAMI_medium	c-RM2_S001__insert_270	RM2_S001__insert_270	0.005	c	1:01:00	63.1591	1:39:49	49.4328	0:26:10.909000	4.34783
CAMI_medium	d-RM2_S001__insert_270	RM2_S001__insert_270	0.005	d	1:00:49	63.7333	1:40:27	49.4434	0:28:48	4.78261
CAMI_medium	e-RM2_S001__insert_270	RM2_S001__insert_270	0.005	e	1:01:36	64.869	1:40:00	49.4122	0:36:39.273000	6.08696
CAMI_medium	f-RM2_S001__insert_270	RM2_S001__insert_270	0.005	f	1:02:18	65.1812	1:40:08	49.4129	0:36:39.273000	6.08696
CAMI_medium	g-RM2_S001__insert_270	RM2_S001__insert_270	0.005	g	1:01:00	65.4814	1:39:21	49.4152	0:34:02.182000	5.65217
CAMI_medium	h-RM2_S001__insert_270	RM2_S001__insert_270	0.005	h	1:02:40	63.7246	1:40:25	49.4366	0:26:10.909000	4.34783
CAMI_medium	i-RM2_S001__insert_270	RM2_S001__insert_270	0.005	i	1:02:31	63.4154	1:40:18	49.4181	0:39:16.364000	6.52174
CAMI_medium	j-RM2_S001__insert_270	RM2_S001__insert_270	0.005	j	1:03:02	66.6595	1:40:28	49.417	0:31:25.091000	5.21739
CAMI_medium	a-RM2_S002__insert_270	RM2_S002__insert_270	0.005	a	1:03:41	66.2606	1:39:54	49.3957	0:28:48	4.78261
CAMI_medium	b-RM2_S002__insert_270	RM2_S002__insert_270	0.005	b	1:04:10	64.8151	1:38:40	49.4159	0:36:39.273000	6.08696
CAMI_medium	c-RM2_S002__insert_270	RM2_S002__insert_270	0.005	c	1:05:32	63.1753	1:39:52	49.4172	0:34:02.182000	5.65217
CAMI_medium	d-RM2_S002__insert_270	RM2_S002__insert_270	0.005	d	1:03:08	65.7057	1:40:11	49.4168	0:26:10.909000	4.34783
CAMI_medium	e-RM2_S002__insert_270	RM2_S002__insert_270	0.005	e	1:03:18	64.8288	1:40:11	49.4294	0:34:02.182000	5.65217
CAMI_medium	f-RM2_S002__insert_270	RM2_S002__insert_270	0.005	f	1:03:19	65.9095	1:40:06	49.4029	0:26:10.909000	4.34783
CAMI_medium	g-RM2_S002__insert_270	RM2_S002__insert_270	0.005	g	1:02:56	68.0699	1:40:05	49.4142	0:34:02.182000	5.65217
CAMI_medium	h-RM2_S002__insert_270	RM2_S002__insert_270	0.005	h	1:03:55	67.0404	1:37:20	49.3965	0:28:48	4.78261
CAMI_medium	i-RM2_S002__insert_270	RM2_S002__insert_270	0.005	i	1:03:02	64.736	1:40:07	49.4253	0:31:25.091000	5.21739
CAMI_medium	j-RM2_S002__insert_270	RM2_S002__insert_270	0.005	j	1:03:32	68.8648	1:39:44	49.3954	0:26:10.909000	4.34783
				Average	1:12:27.920000	65.7922	2:42:26.690000	50.2375	0:33:02.487000	5.48696
